# Supplementary material for: Transcriptome Analysis to Understand the Toxicity of Latrodectus tredecimguttatus Eggs
Source: Toxins (Basel). 2016 Dec 20;8(12):378. doi: 10.3390/toxins8120378 (PMC5198572; doi:10.3390/toxins8120378)
Supplement: Supplementary file 1 [file toxins-08-00378-s001.zip]

Archive with 5 entries (4 files):
- toxins-149093 supplementary proof/toxins-149093-supplementary-proof.docx
- toxins-149093 supplementary proof/
- toxins-149093 supplementary proof/S1_ Table.xlsx
- toxins-149093 supplementary proof/S2_ Table.xlsx
- toxins-149093 supplementary proof/S3_Table.xlsx
