# Supplementary material for: Transcriptome Analysis to Understand the Toxicity of Latrodectus tredecimguttatus Eggs
Source: Toxins (Basel). 2016 Dec 20;8(12):378. doi: 10.3390/toxins8120378 (PMC5198572; doi:10.3390/toxins8120378)
Supplement: Supplementary file 1 [file toxins-08-00378-s001.zip › toxins-149093 supplementary proof/S1_ Table.xlsx]

## Sheet: Sheet1
S1 Table. Information on GO Enrichment analysis for 280 unigenes encoding toxins
GO_ID	Term	Type	All_annotated_num	All_num_this_term	All_DEGs_num	DEGs_this_term	Expected	Pvalue	FDR	DEGs_list
GO:0003824	catalytic activity	molecular_function	11631	5064	280/262	203	129.05	7.1e-24	6.59009e-22	comp102195_c0_seq1,comp103152_c0_seq1,comp105515_c0_seq1,comp10840_c0_seq1,comp110095_c0_seq1,comp110527_c0_seq1,comp11381_c0_seq1,comp114216_c0_seq1,comp114851_c0_seq1,comp116005_c0_seq1,comp11610_c0_seq1,comp11693_c0_seq1,comp11697_c0_seq1,comp118835_c0_seq1,comp12124_c0_seq1,comp12188_c0_seq1,comp121968_c0_seq1,comp122444_c0_seq1,comp125020_c0_seq1,comp12743_c0_seq1,comp129986_c0_seq1,comp1326…
GO:0016787	hydrolase activity	molecular_function	11631	2296	280/262	201	58.51	1e-30	1.36133e-28	comp102195_c0_seq1,comp103152_c0_seq1,comp105515_c0_seq1,comp10840_c0_seq1,comp110095_c0_seq1,comp110527_c0_seq1,comp11381_c0_seq1,comp114216_c0_seq1,comp114851_c0_seq1,comp116005_c0_seq1,comp11610_c0_seq1,comp11693_c0_seq1,comp11697_c0_seq1,comp118835_c0_seq1,comp12124_c0_seq1,comp12188_c0_seq1,comp121968_c0_seq1,comp122444_c0_seq1,comp125020_c0_seq1,comp12743_c0_seq1,comp129986_c0_seq1,comp1326…
GO:0008233	peptidase activity	molecular_function	11631	521	280/262	118	13.28	1e-30	1.36133e-28	comp102195_c0_seq1,comp103152_c0_seq1,comp105515_c0_seq1,comp10840_c0_seq1,comp114216_c0_seq1,comp114851_c0_seq1,comp116005_c0_seq1,comp11610_c0_seq1,comp118835_c0_seq1,comp122444_c0_seq1,comp12743_c0_seq1,comp129986_c0_seq1,comp1326_c0_seq1,comp133445_c0_seq1,comp13938_c0_seq1,comp142611_c0_seq1,comp15485_c0_seq2,comp158003_c0_seq1,comp16354_c0_seq1,comp164465_c0_seq1,comp170912_c0_seq1,comp1726…
GO:0070011	peptidase activity, acting on L-amino acid peptides	molecular_function	11631	489	280/262	114	12.46	1e-30	1.36133e-28	comp102195_c0_seq1,comp103152_c0_seq1,comp105515_c0_seq1,comp10840_c0_seq1,comp114216_c0_seq1,comp114851_c0_seq1,comp116005_c0_seq1,comp11610_c0_seq1,comp118835_c0_seq1,comp122444_c0_seq1,comp12743_c0_seq1,comp129986_c0_seq1,comp1326_c0_seq1,comp133445_c0_seq1,comp142611_c0_seq1,comp15485_c0_seq2,comp158003_c0_seq1,comp16354_c0_seq1,comp164465_c0_seq1,comp170912_c0_seq1,comp17260_c0_seq1,comp1781…
GO:0043169	cation binding	molecular_function	11631	3218	280/262	111	82	6.3e-05	0.000670031	comp102195_c0_seq1,comp103152_c0_seq1,comp105515_c0_seq1,comp10840_c0_seq1,comp110095_c0_seq1,comp110527_c0_seq1,comp11381_c0_seq1,comp116005_c0_seq1,comp11610_c0_seq1,comp11693_c0_seq1,comp11697_c0_seq1,comp118835_c0_seq1,comp12124_c0_seq1,comp121968_c0_seq1,comp125020_c0_seq1,comp12743_c0_seq1,comp129986_c0_seq1,comp1326_c0_seq1,comp133729_c0_seq1,comp13676_c0_seq1,comp14086_c0_seq1,comp158003_…
GO:0004175	endopeptidase activity	molecular_function	11631	349	280/262	105	8.89	1e-30	1.36133e-28	comp103152_c0_seq1,comp105515_c0_seq1,comp10840_c0_seq1,comp114851_c0_seq1,comp116005_c0_seq1,comp11610_c0_seq1,comp118835_c0_seq1,comp12743_c0_seq1,comp129986_c0_seq1,comp1326_c0_seq1,comp133445_c0_seq1,comp142611_c0_seq1,comp15485_c0_seq2,comp158003_c0_seq1,comp16354_c0_seq1,comp164465_c0_seq1,comp170912_c0_seq1,comp17260_c0_seq1,comp178115_c0_seq1,comp18057_c0_seq2,comp18505_c0_seq1,comp18541_…
GO:0046872	metal ion binding	molecular_function	11631	3164	280/262	101	80.63	0.00347	0.0226381	comp102195_c0_seq1,comp103152_c0_seq1,comp105515_c0_seq1,comp10840_c0_seq1,comp110095_c0_seq1,comp110527_c0_seq1,comp11381_c0_seq1,comp116005_c0_seq1,comp11610_c0_seq1,comp11693_c0_seq1,comp11697_c0_seq1,comp118835_c0_seq1,comp12124_c0_seq1,comp121968_c0_seq1,comp125020_c0_seq1,comp12743_c0_seq1,comp129986_c0_seq1,comp1326_c0_seq1,comp13676_c0_seq1,comp14086_c0_seq1,comp158003_c0_seq1,comp16354_c…
GO:0016788	hydrolase activity, acting on ester bonds	molecular_function	11631	963	280/262	66	24.54	2e-14	1.16686e-12	comp110095_c0_seq1,comp110527_c0_seq1,comp11381_c0_seq1,comp11693_c0_seq1,comp11697_c0_seq1,comp12124_c0_seq1,comp12188_c0_seq1,comp121968_c0_seq1,comp125020_c0_seq1,comp14086_c0_seq1,comp14272_c0_seq1,comp143500_c0_seq1,comp16254_c0_seq1,comp18446_c0_seq1,comp189809_c0_seq1,comp190234_c0_seq1,comp191339_c0_seq1,comp19532_c0_seq1,comp198169_c0_seq1,comp20022_c0_seq1,comp20329_c0_seq1,comp20996_c0…
GO:0008237	metallopeptidase activity	molecular_function	11631	142	280/262	60	3.62	1e-30	1.36133e-28	comp102195_c0_seq1,comp103152_c0_seq1,comp105515_c0_seq1,comp10840_c0_seq1,comp116005_c0_seq1,comp11610_c0_seq1,comp118835_c0_seq1,comp12743_c0_seq1,comp129986_c0_seq1,comp1326_c0_seq1,comp158003_c0_seq1,comp164465_c0_seq1,comp17260_c0_seq1,comp18505_c0_seq1,comp189037_c0_seq1,comp19223_c0_seq1,comp19983_c0_seq1,comp20519_c0_seq1,comp20579_c0_seq1,comp22150_c0_seq1,comp226653_c0_seq1,comp22811_c0…
GO:0004222	metalloendopeptidase activity	molecular_function	11631	92	280/262	58	2.34	1e-30	1.36133e-28	comp103152_c0_seq1,comp105515_c0_seq1,comp10840_c0_seq1,comp116005_c0_seq1,comp11610_c0_seq1,comp118835_c0_seq1,comp12743_c0_seq1,comp129986_c0_seq1,comp1326_c0_seq1,comp158003_c0_seq1,comp164465_c0_seq1,comp17260_c0_seq1,comp18505_c0_seq1,comp189037_c0_seq1,comp19223_c0_seq1,comp19983_c0_seq1,comp20519_c0_seq1,comp20579_c0_seq1,comp22150_c0_seq1,comp226653_c0_seq1,comp22811_c0_seq1,comp24059_c0_…
GO:0008236	serine-type peptidase activity	molecular_function	11631	86	280/262	54	2.19	1e-30	1.36133e-28	comp114216_c0_seq1,comp114851_c0_seq1,comp122444_c0_seq1,comp133445_c0_seq1,comp142611_c0_seq1,comp15485_c0_seq2,comp16354_c0_seq1,comp170912_c0_seq1,comp178115_c0_seq1,comp18057_c0_seq2,comp18541_c0_seq2,comp192025_c0_seq1,comp20433_c0_seq1,comp21114_c0_seq3,comp21759_c0_seq1,comp22294_c0_seq1,comp22408_c0_seq1,comp23000_c0_seq1,comp23227_c0_seq1,comp23524_c0_seq1,comp23570_c0_seq1,comp23818_c0_…
GO:0017171	serine hydrolase activity	molecular_function	11631	88	280/262	54	2.24	1e-30	1.36133e-28	comp114216_c0_seq1,comp114851_c0_seq1,comp122444_c0_seq1,comp133445_c0_seq1,comp142611_c0_seq1,comp15485_c0_seq2,comp16354_c0_seq1,comp170912_c0_seq1,comp178115_c0_seq1,comp18057_c0_seq2,comp18541_c0_seq2,comp192025_c0_seq1,comp20433_c0_seq1,comp21114_c0_seq3,comp21759_c0_seq1,comp22294_c0_seq1,comp22408_c0_seq1,comp23000_c0_seq1,comp23227_c0_seq1,comp23524_c0_seq1,comp23570_c0_seq1,comp23818_c0_…
GO:0004252	serine-type endopeptidase activity	molecular_function	11631	70	280/262	47	1.78	1e-30	1.36133e-28	comp114851_c0_seq1,comp133445_c0_seq1,comp142611_c0_seq1,comp15485_c0_seq2,comp16354_c0_seq1,comp170912_c0_seq1,comp178115_c0_seq1,comp18057_c0_seq2,comp18541_c0_seq2,comp192025_c0_seq1,comp21114_c0_seq3,comp22294_c0_seq1,comp23000_c0_seq1,comp23227_c0_seq1,comp23524_c0_seq1,comp23570_c0_seq1,comp23818_c0_seq1,comp24399_c0_seq1,comp25716_c0_seq1,comp26883_c0_seq1,comp26927_c0_seq1,comp27169_c0_se…
GO:0042578	phosphoric ester hydrolase activity	molecular_function	11631	306	280/262	40	7.8	5.1e-18	3.71936e-16	comp110527_c0_seq1,comp11381_c0_seq1,comp11693_c0_seq1,comp11697_c0_seq1,comp12124_c0_seq1,comp121968_c0_seq1,comp125020_c0_seq1,comp14086_c0_seq1,comp14272_c0_seq1,comp18446_c0_seq1,comp190234_c0_seq1,comp19532_c0_seq1,comp198169_c0_seq1,comp20329_c0_seq1,comp20996_c0_seq1,comp213469_c0_seq1,comp21384_c0_seq1,comp23636_c0_seq2,comp23977_c0_seq2,comp24358_c0_seq1,comp243794_c0_seq1,comp24417_c0_s…
GO:0004620	phospholipase activity	molecular_function	11631	59	280/262	34	1.5	1e-30	1.36133e-28	comp110095_c0_seq1,comp110527_c0_seq1,comp11381_c0_seq1,comp12124_c0_seq1,comp121968_c0_seq1,comp14086_c0_seq1,comp16254_c0_seq1,comp189809_c0_seq1,comp190234_c0_seq1,comp19532_c0_seq1,comp21910_c0_seq2,comp22670_c0_seq1,comp23636_c0_seq2,comp23977_c0_seq2,comp241560_c0_seq1,comp24358_c0_seq1,comp243794_c0_seq1,comp246820_c0_seq1,comp26179_c0_seq2,comp27002_c0_seq1,comp27478_c0_seq1,comp27832_c0_…
GO:0016298	lipase activity	molecular_function	11631	77	280/262	34	1.96	1e-30	1.36133e-28	comp110095_c0_seq1,comp110527_c0_seq1,comp11381_c0_seq1,comp12124_c0_seq1,comp121968_c0_seq1,comp14086_c0_seq1,comp16254_c0_seq1,comp189809_c0_seq1,comp190234_c0_seq1,comp19532_c0_seq1,comp21910_c0_seq2,comp22670_c0_seq1,comp23636_c0_seq2,comp23977_c0_seq2,comp241560_c0_seq1,comp24358_c0_seq1,comp243794_c0_seq1,comp246820_c0_seq1,comp26179_c0_seq2,comp27002_c0_seq1,comp27478_c0_seq1,comp27832_c0_…
GO:0030234	enzyme regulator activity	molecular_function	11631	338	280/262	34	8.61	4.7e-12	2.23195e-10	comp10510_c0_seq1,comp12385_c0_seq1,comp13686_c0_seq1,comp13938_c0_seq1,comp15360_c0_seq1,comp154644_c0_seq1,comp17260_c0_seq1,comp17263_c0_seq2,comp191339_c0_seq1,comp19621_c0_seq1,comp199008_c0_seq1,comp20519_c0_seq1,comp20935_c0_seq1,comp21232_c0_seq1,comp213809_c0_seq1,comp215382_c0_seq1,comp22408_c0_seq1,comp229928_c0_seq1,comp238041_c0_seq1,comp244105_c0_seq1,comp247380_c0_seq1,comp27191_c0…
GO:0061134	peptidase regulator activity	molecular_function	11631	74	280/262	29	1.89	1.3e-27	1.56153e-25	comp10510_c0_seq1,comp12385_c0_seq1,comp13686_c0_seq1,comp13938_c0_seq1,comp15360_c0_seq1,comp154644_c0_seq1,comp17260_c0_seq1,comp17263_c0_seq2,comp191339_c0_seq1,comp19621_c0_seq1,comp199008_c0_seq1,comp20519_c0_seq1,comp20935_c0_seq1,comp21232_c0_seq1,comp213809_c0_seq1,comp215382_c0_seq1,comp229928_c0_seq1,comp238041_c0_seq1,comp244105_c0_seq1,comp247380_c0_seq1,comp27191_c0_seq1,comp27859_c0…
GO:0004857	enzyme inhibitor activity	molecular_function	11631	106	280/262	28	2.7	2.9e-21	2.46742e-19	comp10510_c0_seq1,comp12385_c0_seq1,comp13686_c0_seq1,comp13938_c0_seq1,comp15360_c0_seq1,comp154644_c0_seq1,comp17263_c0_seq2,comp191339_c0_seq1,comp19621_c0_seq1,comp199008_c0_seq1,comp20935_c0_seq1,comp21232_c0_seq1,comp213809_c0_seq1,comp215382_c0_seq1,comp229928_c0_seq1,comp238041_c0_seq1,comp244105_c0_seq1,comp247380_c0_seq1,comp27191_c0_seq1,comp27859_c0_seq1,comp292615_c0_seq1,comp29576_c…
GO:0004866	endopeptidase inhibitor activity	molecular_function	11631	64	280/262	27	1.63	8.1e-27	9.189e-25	comp10510_c0_seq1,comp12385_c0_seq1,comp13686_c0_seq1,comp13938_c0_seq1,comp15360_c0_seq1,comp154644_c0_seq1,comp17263_c0_seq2,comp191339_c0_seq1,comp19621_c0_seq1,comp199008_c0_seq1,comp20935_c0_seq1,comp21232_c0_seq1,comp213809_c0_seq1,comp215382_c0_seq1,comp229928_c0_seq1,comp238041_c0_seq1,comp244105_c0_seq1,comp247380_c0_seq1,comp27191_c0_seq1,comp27859_c0_seq1,comp292615_c0_seq1,comp29576_c…
GO:0061135	endopeptidase regulator activity	molecular_function	11631	66	280/262	27	1.68	2.2e-26	2.36442e-24	comp10510_c0_seq1,comp12385_c0_seq1,comp13686_c0_seq1,comp13938_c0_seq1,comp15360_c0_seq1,comp154644_c0_seq1,comp17263_c0_seq2,comp191339_c0_seq1,comp19621_c0_seq1,comp199008_c0_seq1,comp20935_c0_seq1,comp21232_c0_seq1,comp213809_c0_seq1,comp215382_c0_seq1,comp229928_c0_seq1,comp238041_c0_seq1,comp244105_c0_seq1,comp247380_c0_seq1,comp27191_c0_seq1,comp27859_c0_seq1,comp292615_c0_seq1,comp29576_c…
GO:0030414	peptidase inhibitor activity	molecular_function	11631	68	280/262	27	1.73	5.9e-26	6.0239e-24	comp10510_c0_seq1,comp12385_c0_seq1,comp13686_c0_seq1,comp13938_c0_seq1,comp15360_c0_seq1,comp154644_c0_seq1,comp17263_c0_seq2,comp191339_c0_seq1,comp19621_c0_seq1,comp199008_c0_seq1,comp20935_c0_seq1,comp21232_c0_seq1,comp213809_c0_seq1,comp215382_c0_seq1,comp229928_c0_seq1,comp238041_c0_seq1,comp244105_c0_seq1,comp247380_c0_seq1,comp27191_c0_seq1,comp27859_c0_seq1,comp292615_c0_seq1,comp29576_c…
GO:0008081	phosphoric diester hydrolase activity	molecular_function	11631	91	280/262	25	2.32	1.5e-19	1.2252e-17	comp110527_c0_seq1,comp11381_c0_seq1,comp12124_c0_seq1,comp121968_c0_seq1,comp14086_c0_seq1,comp14272_c0_seq1,comp190234_c0_seq1,comp19532_c0_seq1,comp21384_c0_seq1,comp23636_c0_seq2,comp23977_c0_seq2,comp24358_c0_seq1,comp243794_c0_seq1,comp246820_c0_seq1,comp27002_c0_seq1,comp27832_c0_seq1,comp28307_c0_seq6,comp28433_c0_seq1,comp30012_c0_seq2,comp30265_c0_seq1,comp350707_c0_seq1,comp420415_c0_s…
GO:0005509	calcium ion binding	molecular_function	11631	418	280/262	24	10.65	0.00016	0.00156325	comp110095_c0_seq1,comp110527_c0_seq1,comp11381_c0_seq1,comp16354_c0_seq1,comp17260_c0_seq1,comp189809_c0_seq1,comp19223_c0_seq1,comp20519_c0_seq1,comp20579_c0_seq1,comp21910_c0_seq2,comp22670_c0_seq1,comp23977_c0_seq2,comp24059_c0_seq3,comp241560_c0_seq1,comp25357_c0_seq3,comp26927_c0_seq1,comp27832_c0_seq1,comp28433_c0_seq1,comp30153_c0_seq1,comp30635_c0_seq2,comp31033_c0_seq3,comp420415_c0_seq…
GO:0004867	serine-type endopeptidase inhibitor activity	molecular_function	11631	44	280/262	23	1.12	9.8e-26	9.52933e-24	comp10510_c0_seq1,comp12385_c0_seq1,comp13686_c0_seq1,comp13938_c0_seq1,comp15360_c0_seq1,comp154644_c0_seq1,comp17263_c0_seq2,comp191339_c0_seq1,comp19621_c0_seq1,comp199008_c0_seq1,comp215382_c0_seq1,comp229928_c0_seq1,comp238041_c0_seq1,comp244105_c0_seq1,comp247380_c0_seq1,comp27191_c0_seq1,comp292615_c0_seq1,comp29576_c0_seq5,comp30491_c0_seq6,comp30896_c0_seq1,comp31304_c0_seq2,comp441072_c…
GO:0052689	carboxylic ester hydrolase activity	molecular_function	11631	74	280/262	23	1.89	2e-19	1.57077e-17	comp110095_c0_seq1,comp12188_c0_seq1,comp143500_c0_seq1,comp16254_c0_seq1,comp189809_c0_seq1,comp191339_c0_seq1,comp20022_c0_seq1,comp21910_c0_seq2,comp22202_c0_seq1,comp22670_c0_seq1,comp241560_c0_seq1,comp24559_c0_seq1,comp26179_c0_seq2,comp27478_c0_seq1,comp28837_c0_seq1,comp300226_c0_seq1,comp306690_c0_seq1,comp31112_c0_seq2,comp31237_c0_seq5,comp31394_c0_seq2,comp316995_c0_seq1,comp562175_c0…
GO:0016791	phosphatase activity	molecular_function	11631	214	280/262	15	5.45	0.00037	0.00340333	comp11693_c0_seq1,comp11697_c0_seq1,comp125020_c0_seq1,comp18446_c0_seq1,comp198169_c0_seq1,comp20329_c0_seq1,comp20996_c0_seq1,comp213469_c0_seq1,comp24417_c0_seq1,comp247569_c0_seq1,comp27237_c0_seq1,comp2843_c0_seq1,comp30285_c0_seq1,comp30889_c0_seq1,comp7781_c0_seq2
GO:0016798	hydrolase activity, acting on glycosyl bonds	molecular_function	11631	87	280/262	14	2.22	3.5e-08	8.93375e-07	comp133729_c0_seq1,comp215765_c0_seq1,comp23402_c0_seq1,comp24358_c0_seq1,comp248623_c0_seq1,comp25965_c0_seq1,comp26899_c0_seq2,comp285047_c0_seq1,comp286863_c0_seq1,comp30012_c0_seq2,comp30265_c0_seq1,comp30341_c0_seq1,comp3429_c0_seq1,comp771847_c0_seq1
GO:0004568	chitinase activity	molecular_function	11631	12	280/262	10	0.31	6.1e-15	3.77461e-13	comp133729_c0_seq1,comp215765_c0_seq1,comp248623_c0_seq1,comp25965_c0_seq1,comp26899_c0_seq2,comp285047_c0_seq1,comp286863_c0_seq1,comp30341_c0_seq1,comp3429_c0_seq1,comp771847_c0_seq1
GO:0004553	hydrolase activity, hydrolyzing O-glycosyl compounds	molecular_function	11631	73	280/262	10	1.86	1.5e-05	0.000192642	comp133729_c0_seq1,comp215765_c0_seq1,comp248623_c0_seq1,comp25965_c0_seq1,comp26899_c0_seq2,comp285047_c0_seq1,comp286863_c0_seq1,comp30341_c0_seq1,comp3429_c0_seq1,comp771847_c0_seq1
GO:0008238	exopeptidase activity	molecular_function	11631	75	280/262	10	1.91	1.9e-05	0.000238025	comp114216_c0_seq1,comp122444_c0_seq1,comp20433_c0_seq1,comp21759_c0_seq1,comp22408_c0_seq1,comp23570_c0_seq1,comp24510_c0_seq1,comp29157_c0_seq1,comp29503_c0_seq1,comp295318_c0_seq1
GO:0004623	phospholipase A2 activity	molecular_function	11631	14	280/262	9	0.36	7e-12	3.24864e-10	comp110095_c0_seq1,comp16254_c0_seq1,comp189809_c0_seq1,comp21910_c0_seq2,comp22670_c0_seq1,comp241560_c0_seq1,comp26179_c0_seq2,comp27478_c0_seq1,comp31237_c0_seq5
GO:0003990	acetylcholinesterase activity	molecular_function	11631	8	280/262	8	0.2	1.6e-13	8.37744e-12	comp12188_c0_seq1,comp143500_c0_seq1,comp20022_c0_seq1,comp24559_c0_seq1,comp28837_c0_seq1,comp300226_c0_seq1,comp306690_c0_seq1,comp562175_c0_seq1
GO:0004035	alkaline phosphatase activity	molecular_function	11631	8	280/262	8	0.2	1.6e-13	8.37744e-12	comp11693_c0_seq1,comp11697_c0_seq1,comp198169_c0_seq1,comp213469_c0_seq1,comp24417_c0_seq1,comp247569_c0_seq1,comp27237_c0_seq1,comp30889_c0_seq1
GO:0070290	N-acylphosphatidylethanolamine-specific phospholipase D activity	molecular_function	11631	8	280/262	8	0.2	1.6e-13	8.37744e-12	comp19532_c0_seq1,comp23636_c0_seq2,comp243794_c0_seq1,comp246820_c0_seq1,comp27002_c0_seq1,comp28307_c0_seq6,comp350707_c0_seq1,comp432058_c0_seq1
GO:0004104	cholinesterase activity	molecular_function	11631	9	280/262	8	0.23	1.4e-12	6.80667e-11	comp12188_c0_seq1,comp143500_c0_seq1,comp20022_c0_seq1,comp24559_c0_seq1,comp28837_c0_seq1,comp300226_c0_seq1,comp306690_c0_seq1,comp562175_c0_seq1
GO:0008061	chitin binding	molecular_function	11631	53	280/262	8	1.35	5.2e-05	0.000567829	comp133729_c0_seq1,comp215765_c0_seq1,comp248623_c0_seq1,comp26899_c0_seq2,comp285047_c0_seq1,comp30341_c0_seq1,comp3429_c0_seq1,comp771847_c0_seq1
GO:0004435	phosphatidylinositol phospholipase C activity	molecular_function	11631	8	280/262	7	0.2	5e-11	2.042e-09	comp110527_c0_seq1,comp11381_c0_seq1,comp23977_c0_seq2,comp27832_c0_seq1,comp28433_c0_seq1,comp420415_c0_seq1,comp425731_c0_seq1
GO:0004629	phospholipase C activity	molecular_function	11631	8	280/262	7	0.2	5e-11	2.042e-09	comp110527_c0_seq1,comp11381_c0_seq1,comp23977_c0_seq2,comp27832_c0_seq1,comp28433_c0_seq1,comp420415_c0_seq1,comp425731_c0_seq1
GO:0003993	acid phosphatase activity	molecular_function	11631	9	280/262	7	0.23	2.2e-10	8.02214e-09	comp125020_c0_seq1,comp18446_c0_seq1,comp20329_c0_seq1,comp20996_c0_seq1,comp2843_c0_seq1,comp30285_c0_seq1,comp7781_c0_seq2
GO:0019901	protein kinase binding	molecular_function	11631	37	280/262	7	0.94	3.4e-05	0.000410817	comp189037_c0_seq1,comp242634_c0_seq1,comp27489_c0_seq1,comp27938_c0_seq2,comp298801_c0_seq1,comp323435_c0_seq1,comp8955_c0_seq2
GO:0019900	kinase binding	molecular_function	11631	43	280/262	7	1.1	9.4e-05	0.000984349	comp189037_c0_seq1,comp242634_c0_seq1,comp27489_c0_seq1,comp27938_c0_seq2,comp298801_c0_seq1,comp323435_c0_seq1,comp8955_c0_seq2
GO:0004630	phospholipase D activity	molecular_function	11631	6	280/262	6	0.15	2.6e-10	8.99864e-09	comp243794_c0_seq1,comp246820_c0_seq1,comp27002_c0_seq1,comp28307_c0_seq6,comp350707_c0_seq1,comp432058_c0_seq1
GO:0004869	cysteine-type endopeptidase inhibitor activity	molecular_function	11631	19	280/262	6	0.48	5.3e-06	8.52173e-05	comp20935_c0_seq1,comp21232_c0_seq1,comp213809_c0_seq1,comp247380_c0_seq1,comp27859_c0_seq1,comp292615_c0_seq1
GO:0005044	scavenger receptor activity	molecular_function	11631	22	280/262	5	0.56	0.00019	0.00183877	comp18541_c0_seq2,comp21114_c0_seq3,comp23227_c0_seq1,comp29503_c0_seq1,comp9122_c0_seq1
GO:0038024	cargo receptor activity	molecular_function	11631	29	280/262	5	0.74	0.00074	0.00604432	comp18541_c0_seq2,comp21114_c0_seq3,comp23227_c0_seq1,comp29503_c0_seq1,comp9122_c0_seq1
GO:0004177	aminopeptidase activity	molecular_function	11631	35	280/262	5	0.89	0.00179	0.0130078	comp114216_c0_seq1,comp122444_c0_seq1,comp21759_c0_seq1,comp29157_c0_seq1,comp295318_c0_seq1
GO:0050290	sphingomyelin phosphodiesterase D activity	molecular_function	11631	5	280/262	4	0.13	2e-06	3.4906e-05	comp12124_c0_seq1,comp121968_c0_seq1,comp190234_c0_seq1,comp750_c0_seq1
GO:0070008	serine-type exopeptidase activity	molecular_function	11631	5	280/262	4	0.13	2e-06	3.4906e-05	comp22408_c0_seq1,comp23570_c0_seq1,comp24510_c0_seq1,comp29503_c0_seq1
GO:0080030	methyl indole-3-acetate esterase activity	molecular_function	11631	5	280/262	4	0.13	2e-06	3.4906e-05	comp20022_c0_seq1,comp24559_c0_seq1,comp31394_c0_seq2,comp316995_c0_seq1
GO:0080031	methyl salicylate esterase activity	molecular_function	11631	5	280/262	4	0.13	2e-06	3.4906e-05	comp20022_c0_seq1,comp24559_c0_seq1,comp31394_c0_seq2,comp316995_c0_seq1
GO:0080032	methyl jasmonate esterase activity	molecular_function	11631	5	280/262	4	0.13	2e-06	3.4906e-05	comp20022_c0_seq1,comp24559_c0_seq1,comp31394_c0_seq2,comp316995_c0_seq1
GO:0004622	lysophospholipase activity	molecular_function	11631	7	280/262	4	0.18	1.4e-05	0.000180937	comp26179_c0_seq2,comp27478_c0_seq1,comp31112_c0_seq2,comp31237_c0_seq5
GO:0005178	integrin binding	molecular_function	11631	7	280/262	4	0.18	1.4e-05	0.000180937	comp27938_c0_seq2,comp289717_c0_seq1,comp298801_c0_seq1,comp8955_c0_seq2
GO:0008239	dipeptidyl-peptidase activity	molecular_function	11631	8	280/262	4	0.2	2.7e-05	0.000332133	comp114216_c0_seq1,comp122444_c0_seq1,comp21759_c0_seq1,comp29157_c0_seq1
GO:0050253	retinyl-palmitate esterase activity	molecular_function	11631	15	280/262	4	0.38	0.00045	0.004084	comp20022_c0_seq1,comp24559_c0_seq1,comp31394_c0_seq2,comp316995_c0_seq1
GO:0004767	sphingomyelin phosphodiesterase activity	molecular_function	11631	18	280/262	4	0.46	0.00095	0.0075688	comp14086_c0_seq1,comp24358_c0_seq1,comp30012_c0_seq2,comp30265_c0_seq1
GO:0047499	calcium-independent phospholipase A2 activity	molecular_function	11631	3	280/262	3	0.08	1.6e-05	0.0002042	comp16254_c0_seq1,comp26179_c0_seq2,comp31237_c0_seq5
GO:0043236	laminin binding	molecular_function	11631	8	280/262	3	0.2	0.00083	0.00669905	comp27938_c0_seq2,comp288671_c0_seq1,comp550428_c0_seq1
GO:0017147	Wnt-protein binding	molecular_function	11631	10	280/262	3	0.25	0.00172	0.0125887	comp158003_c0_seq1,comp3511_c0_seq1,comp356715_c0_seq1
GO:0030548	acetylcholine receptor regulator activity	molecular_function	11631	12	280/262	3	0.31	0.00303	0.0205557	comp288671_c0_seq1,comp545919_c0_seq1,comp550428_c0_seq1
GO:0050840	extracellular matrix binding	molecular_function	11631	14	280/262	3	0.36	0.00483	0.0299783	comp27938_c0_seq2,comp288671_c0_seq1,comp550428_c0_seq1
GO:0015485	cholesterol binding	molecular_function	11631	16	280/262	3	0.41	0.00716	0.0414745	comp21616_c0_seq1,comp22761_c0_seq1,comp23049_c0_seq1
GO:0004531	deoxyribonuclease II activity	molecular_function	11631	2	280/262	2	0.05	0.00065	0.00543975	comp29863_c0_seq1,comp29863_c1_seq1
GO:0008843	endochitinase activity	molecular_function	11631	2	280/262	2	0.05	0.00065	0.00543975	comp248623_c0_seq1,comp26899_c0_seq2
GO:0002162	dystroglycan binding	molecular_function	11631	3	280/262	2	0.08	0.00191	0.0134028	comp288671_c0_seq1,comp550428_c0_seq1
GO:0003847	1-alkyl-2-acetylglycerophosphocholine esterase activity	molecular_function	11631	3	280/262	2	0.08	0.00191	0.0134028	comp22202_c0_seq1,comp7150_c0_seq2
GO:0004185	serine-type carboxypeptidase activity	molecular_function	11631	3	280/262	2	0.08	0.00191	0.0134028	comp22408_c0_seq1,comp24510_c0_seq1
GO:0030297	transmembrane receptor protein tyrosine kinase activator activity	molecular_function	11631	3	280/262	2	0.08	0.00191	0.0134028	comp288671_c0_seq1,comp550428_c0_seq1
GO:0008191	metalloendopeptidase inhibitor activity	molecular_function	11631	4	280/262	2	0.1	0.00375	0.0240802	comp215382_c0_seq1,comp30896_c0_seq1
GO:0010576	metalloenzyme regulator activity	molecular_function	11631	4	280/262	2	0.1	0.00375	0.0240802	comp215382_c0_seq1,comp30896_c0_seq1
GO:0016889	endodeoxyribonuclease activity, producing 3'-phosphomonoesters	molecular_function	11631	4	280/262	2	0.1	0.00375	0.0240802	comp29863_c0_seq1,comp29863_c1_seq1
GO:0048551	metalloenzyme inhibitor activity	molecular_function	11631	4	280/262	2	0.1	0.00375	0.0240802	comp215382_c0_seq1,comp30896_c0_seq1
GO:0030296	protein tyrosine kinase activator activity	molecular_function	11631	5	280/262	2	0.13	0.00615	0.0367202	comp288671_c0_seq1,comp550428_c0_seq1
GO:0016504	peptidase activator activity	molecular_function	11631	6	280/262	2	0.15	0.00907	0.0493892	comp17260_c0_seq1,comp20519_c0_seq1
GO:0005576	extracellular region	cellular_component	11631	797	280/262	134	19.39	1e-30	1.36133e-28	comp103152_c0_seq1,comp10510_c0_seq1,comp10840_c0_seq1,comp110095_c0_seq1,comp114216_c0_seq1,comp116005_c0_seq1,comp12124_c0_seq1,comp12188_c0_seq1,comp121968_c0_seq1,comp122444_c0_seq1,comp125020_c0_seq1,comp129986_c0_seq1,comp1326_c0_seq1,comp133445_c0_seq1,comp133729_c0_seq1,comp13686_c0_seq1,comp13938_c0_seq1,comp142611_c0_seq1,comp14624_c0_seq1,comp15360_c0_seq1,comp15485_c0_seq2,comp16354_c…
GO:0044421	extracellular region part	cellular_component	11631	398	280/262	60	9.68	1e-30	1.36133e-28	comp103152_c0_seq1,comp10840_c0_seq1,comp116005_c0_seq1,comp125020_c0_seq1,comp129986_c0_seq1,comp133729_c0_seq1,comp13938_c0_seq1,comp15360_c0_seq1,comp15485_c0_seq2,comp17263_c0_seq2,comp178115_c0_seq1,comp18057_c0_seq2,comp18541_c0_seq2,comp198169_c0_seq1,comp21616_c0_seq1,comp22150_c0_seq1,comp22202_c0_seq1,comp22294_c0_seq1,comp226653_c0_seq1,comp22670_c0_seq1,comp22761_c0_seq1,comp22811_c0_…
GO:0005615	extracellular space	cellular_component	11631	226	280/262	44	5.5	7e-28	8.93375e-26	comp103152_c0_seq1,comp125020_c0_seq1,comp133729_c0_seq1,comp13938_c0_seq1,comp15360_c0_seq1,comp15485_c0_seq2,comp178115_c0_seq1,comp18057_c0_seq2,comp18541_c0_seq2,comp198169_c0_seq1,comp21616_c0_seq1,comp22202_c0_seq1,comp22294_c0_seq1,comp226653_c0_seq1,comp22670_c0_seq1,comp22761_c0_seq1,comp23049_c0_seq1,comp24358_c0_seq1,comp24399_c0_seq1,comp247380_c0_seq1,comp247569_c0_seq1,comp248623_c0…
GO:0031982	vesicle	cellular_component	11631	480	280/262	32	11.68	1.8e-07	3.78928e-06	comp105515_c0_seq1,comp114216_c0_seq1,comp122444_c0_seq1,comp12743_c0_seq1,comp164465_c0_seq1,comp17260_c0_seq1,comp17263_c0_seq2,comp189037_c0_seq1,comp20329_c0_seq1,comp20519_c0_seq1,comp21759_c0_seq1,comp24059_c0_seq3,comp242634_c0_seq1,comp24358_c0_seq1,comp243794_c0_seq1,comp24677_c0_seq1,comp259705_c0_seq1,comp27478_c0_seq1,comp27489_c0_seq1,comp28307_c0_seq6,comp28390_c0_seq1,comp285047_c0…
GO:0031988	membrane-bounded vesicle	cellular_component	11631	439	280/262	29	10.68	8.7e-07	1.62985e-05	comp105515_c0_seq1,comp114216_c0_seq1,comp122444_c0_seq1,comp12743_c0_seq1,comp164465_c0_seq1,comp17260_c0_seq1,comp17263_c0_seq2,comp189037_c0_seq1,comp20519_c0_seq1,comp21759_c0_seq1,comp24059_c0_seq3,comp242634_c0_seq1,comp24358_c0_seq1,comp24677_c0_seq1,comp259705_c0_seq1,comp27478_c0_seq1,comp27489_c0_seq1,comp28390_c0_seq1,comp285047_c0_seq1,comp29157_c0_seq1,comp298801_c0_seq1,comp30265_c0…
GO:0031410	cytoplasmic vesicle	cellular_component	11631	462	280/262	29	11.24	2.4e-06	4.15322e-05	comp105515_c0_seq1,comp114216_c0_seq1,comp122444_c0_seq1,comp12743_c0_seq1,comp164465_c0_seq1,comp17260_c0_seq1,comp189037_c0_seq1,comp20329_c0_seq1,comp20519_c0_seq1,comp21759_c0_seq1,comp24059_c0_seq3,comp242634_c0_seq1,comp24358_c0_seq1,comp24677_c0_seq1,comp259705_c0_seq1,comp27478_c0_seq1,comp27489_c0_seq1,comp28390_c0_seq1,comp285047_c0_seq1,comp29157_c0_seq1,comp298801_c0_seq1,comp30265_c0…
GO:0031012	extracellular matrix	cellular_component	11631	197	280/262	28	4.79	2.8e-14	1.58822e-12	comp103152_c0_seq1,comp10840_c0_seq1,comp116005_c0_seq1,comp129986_c0_seq1,comp17260_c0_seq1,comp19223_c0_seq1,comp20519_c0_seq1,comp20579_c0_seq1,comp22150_c0_seq1,comp22811_c0_seq1,comp24559_c0_seq1,comp247630_c0_seq1,comp2487_c0_seq1,comp251514_c0_seq1,comp25357_c0_seq3,comp26382_c0_seq1,comp26755_c0_seq1,comp28737_c0_seq1,comp288671_c0_seq1,comp289717_c0_seq1,comp29710_c0_seq1,comp30153_c0_se…
GO:0016023	cytoplasmic membrane-bounded vesicle	cellular_component	11631	426	280/262	28	10.36	1.5e-06	2.78455e-05	comp105515_c0_seq1,comp114216_c0_seq1,comp122444_c0_seq1,comp12743_c0_seq1,comp164465_c0_seq1,comp17260_c0_seq1,comp189037_c0_seq1,comp20519_c0_seq1,comp21759_c0_seq1,comp24059_c0_seq3,comp242634_c0_seq1,comp24358_c0_seq1,comp24677_c0_seq1,comp259705_c0_seq1,comp27478_c0_seq1,comp27489_c0_seq1,comp28390_c0_seq1,comp285047_c0_seq1,comp29157_c0_seq1,comp298801_c0_seq1,comp30265_c0_seq1,comp323435_c…
GO:0005578	proteinaceous extracellular matrix	cellular_component	11631	184	280/262	23	4.48	9.4e-11	3.69131e-09	comp103152_c0_seq1,comp10840_c0_seq1,comp116005_c0_seq1,comp129986_c0_seq1,comp22150_c0_seq1,comp22811_c0_seq1,comp247630_c0_seq1,comp2487_c0_seq1,comp251514_c0_seq1,comp25357_c0_seq3,comp26382_c0_seq1,comp26755_c0_seq1,comp28737_c0_seq1,comp288671_c0_seq1,comp289717_c0_seq1,comp29710_c0_seq1,comp30153_c0_seq1,comp31304_c0_seq2,comp545919_c0_seq1,comp550428_c0_seq1,comp584294_c0_seq1,comp6576_c0_…
GO:0009986	cell surface	cellular_component	11631	158	280/262	19	3.84	8.3e-09	2.32173e-07	comp10840_c0_seq1,comp15485_c0_seq2,comp189037_c0_seq1,comp22811_c0_seq1,comp24059_c0_seq3,comp242634_c0_seq1,comp247630_c0_seq1,comp251514_c0_seq1,comp259705_c0_seq1,comp27489_c0_seq1,comp27938_c0_seq2,comp288671_c0_seq1,comp29503_c0_seq1,comp298801_c0_seq1,comp323435_c0_seq1,comp545919_c0_seq1,comp550428_c0_seq1,comp8955_c0_seq2,comp9698_c0_seq1
GO:0005764	lysosome	cellular_component	11631	220	280/262	15	5.35	0.00031	0.0028905	comp114216_c0_seq1,comp122444_c0_seq1,comp125020_c0_seq1,comp20329_c0_seq1,comp20433_c0_seq1,comp21759_c0_seq1,comp22408_c0_seq1,comp24059_c0_seq3,comp24358_c0_seq1,comp248623_c0_seq1,comp26179_c0_seq2,comp26899_c0_seq2,comp29157_c0_seq1,comp30265_c0_seq1,comp31237_c0_seq5
GO:0000323	lytic vacuole	cellular_component	11631	222	280/262	15	5.4	0.00034	0.00315582	comp114216_c0_seq1,comp122444_c0_seq1,comp125020_c0_seq1,comp20329_c0_seq1,comp20433_c0_seq1,comp21759_c0_seq1,comp22408_c0_seq1,comp24059_c0_seq3,comp24358_c0_seq1,comp248623_c0_seq1,comp26179_c0_seq2,comp26899_c0_seq2,comp29157_c0_seq1,comp30265_c0_seq1,comp31237_c0_seq5
GO:0005773	vacuole	cellular_component	11631	270	280/262	15	6.57	0.00246	0.0168568	comp114216_c0_seq1,comp122444_c0_seq1,comp125020_c0_seq1,comp20329_c0_seq1,comp20433_c0_seq1,comp21759_c0_seq1,comp22408_c0_seq1,comp24059_c0_seq3,comp24358_c0_seq1,comp248623_c0_seq1,comp26179_c0_seq2,comp26899_c0_seq2,comp29157_c0_seq1,comp30265_c0_seq1,comp31237_c0_seq5
GO:0031225	anchored component of membrane	cellular_component	11631	53	280/262	14	1.29	1.8e-11	7.82043e-10	comp11693_c0_seq1,comp11697_c0_seq1,comp198169_c0_seq1,comp213469_c0_seq1,comp215382_c0_seq1,comp24417_c0_seq1,comp24559_c0_seq1,comp247569_c0_seq1,comp25357_c0_seq3,comp27237_c0_seq1,comp295318_c0_seq1,comp30153_c0_seq1,comp30889_c0_seq1,comp30896_c0_seq1
GO:0048471	perinuclear region of cytoplasm	cellular_component	11631	180	280/262	11	4.38	0.00449	0.0283857	comp12743_c0_seq1,comp21616_c0_seq1,comp226653_c0_seq1,comp22761_c0_seq1,comp23049_c0_seq1,comp243794_c0_seq1,comp259705_c0_seq1,comp26980_c0_seq1,comp28307_c0_seq6,comp31112_c0_seq2,comp432058_c0_seq1
GO:0030141	secretory granule	cellular_component	11631	64	280/262	8	1.56	0.00015	0.00147971	comp12743_c0_seq1,comp164465_c0_seq1,comp24059_c0_seq3,comp24358_c0_seq1,comp259705_c0_seq1,comp30265_c0_seq1,comp441072_c0_seq1,comp9698_c0_seq1
GO:0000786	nucleosome	cellular_component	11631	27	280/262	6	0.66	3.8e-05	0.000453778	comp13669_c0_seq1,comp13885_c0_seq1,comp19138_c0_seq1,comp20666_c0_seq1,comp23900_c0_seq1,comp7473_c0_seq1
GO:1990104	DNA bending complex	cellular_component	11631	27	280/262	6	0.66	3.8e-05	0.000453778	comp13669_c0_seq1,comp13885_c0_seq1,comp19138_c0_seq1,comp20666_c0_seq1,comp23900_c0_seq1,comp7473_c0_seq1
GO:0044815	DNA packaging complex	cellular_component	11631	30	280/262	6	0.73	7.1e-05	0.000751202	comp13669_c0_seq1,comp13885_c0_seq1,comp19138_c0_seq1,comp20666_c0_seq1,comp23900_c0_seq1,comp7473_c0_seq1
GO:0005798	Golgi-associated vesicle	cellular_component	11631	48	280/262	6	1.17	0.00102	0.00783023	comp189037_c0_seq1,comp242634_c0_seq1,comp27489_c0_seq1,comp298801_c0_seq1,comp323435_c0_seq1,comp8955_c0_seq2
GO:0022626	cytosolic ribosome	cellular_component	11631	29	280/262	5	0.71	0.0006	0.00506281	comp21616_c0_seq1,comp22761_c0_seq1,comp23049_c0_seq1,comp31505_c0_seq1,comp31506_c0_seq1
GO:0005775	vacuolar lumen	cellular_component	11631	32	280/262	4	0.78	0.00719	0.0414745	comp20329_c0_seq1,comp22408_c0_seq1,comp24358_c0_seq1,comp30265_c0_seq1
GO:0043202	lysosomal lumen	cellular_component	11631	32	280/262	4	0.78	0.00719	0.0414745	comp20329_c0_seq1,comp22408_c0_seq1,comp24358_c0_seq1,comp30265_c0_seq1
GO:0033093	Weibel-Palade body	cellular_component	11631	3	280/262	2	0.07	0.00174	0.0126896	comp12743_c0_seq1,comp259705_c0_seq1
GO:0005641	nuclear envelope lumen	cellular_component	11631	6	280/262	2	0.15	0.00829	0.0453839	comp27926_c0_seq1,comp562175_c0_seq1
GO:0008152	metabolic process	biological_process	11631	6810	280/262	212	160.41	3e-19	2.26889e-17	comp102195_c0_seq1,comp103152_c0_seq1,comp105515_c0_seq1,comp10840_c0_seq1,comp110095_c0_seq1,comp110527_c0_seq1,comp11381_c0_seq1,comp114216_c0_seq1,comp114851_c0_seq1,comp116005_c0_seq1,comp11610_c0_seq1,comp11693_c0_seq1,comp11697_c0_seq1,comp118835_c0_seq1,comp12124_c0_seq1,comp121968_c0_seq1,comp122444_c0_seq1,comp12743_c0_seq1,comp1326_c0_seq1,comp133445_c0_seq1,comp133729_c0_seq1,comp13669…
GO:0071704	organic substance metabolic process	biological_process	11631	6436	280/262	204	151.6	2.5e-17	1.70167e-15	comp102195_c0_seq1,comp103152_c0_seq1,comp105515_c0_seq1,comp10840_c0_seq1,comp110095_c0_seq1,comp110527_c0_seq1,comp11381_c0_seq1,comp114216_c0_seq1,comp114851_c0_seq1,comp116005_c0_seq1,comp11610_c0_seq1,comp118835_c0_seq1,comp12124_c0_seq1,comp121968_c0_seq1,comp122444_c0_seq1,comp12743_c0_seq1,comp1326_c0_seq1,comp133445_c0_seq1,comp133729_c0_seq1,comp13669_c0_seq1,comp13676_c0_seq1,comp13686…
GO:0044238	primary metabolic process	biological_process	11631	6212	280/262	201	146.33	9.1e-18	6.40766e-16	comp102195_c0_seq1,comp103152_c0_seq1,comp105515_c0_seq1,comp10840_c0_seq1,comp110095_c0_seq1,comp110527_c0_seq1,comp11381_c0_seq1,comp114216_c0_seq1,comp114851_c0_seq1,comp116005_c0_seq1,comp11610_c0_seq1,comp118835_c0_seq1,comp12124_c0_seq1,comp121968_c0_seq1,comp122444_c0_seq1,comp12743_c0_seq1,comp1326_c0_seq1,comp133445_c0_seq1,comp133729_c0_seq1,comp13669_c0_seq1,comp13676_c0_seq1,comp13686…
GO:0043170	macromolecule metabolic process	biological_process	11631	5066	280/262	163	119.33	1e-09	3.04776e-08	comp102195_c0_seq1,comp103152_c0_seq1,comp105515_c0_seq1,comp10840_c0_seq1,comp114216_c0_seq1,comp114851_c0_seq1,comp116005_c0_seq1,comp11610_c0_seq1,comp118835_c0_seq1,comp122444_c0_seq1,comp12743_c0_seq1,comp1326_c0_seq1,comp133445_c0_seq1,comp133729_c0_seq1,comp13669_c0_seq1,comp13676_c0_seq1,comp13686_c0_seq1,comp13885_c0_seq1,comp13938_c0_seq1,comp142611_c0_seq1,comp15485_c0_seq2,comp158003_…
GO:0019538	protein metabolic process	biological_process	11631	2153	280/262	144	50.72	1e-30	1.36133e-28	comp102195_c0_seq1,comp103152_c0_seq1,comp105515_c0_seq1,comp10840_c0_seq1,comp114216_c0_seq1,comp114851_c0_seq1,comp116005_c0_seq1,comp11610_c0_seq1,comp118835_c0_seq1,comp122444_c0_seq1,comp12743_c0_seq1,comp1326_c0_seq1,comp133445_c0_seq1,comp13676_c0_seq1,comp13686_c0_seq1,comp13938_c0_seq1,comp142611_c0_seq1,comp15485_c0_seq2,comp158003_c0_seq1,comp16354_c0_seq1,comp164465_c0_seq1,comp170912…
GO:0006508	proteolysis	biological_process	11631	724	280/262	131	17.05	1e-30	1.36133e-28	comp102195_c0_seq1,comp103152_c0_seq1,comp105515_c0_seq1,comp10840_c0_seq1,comp114216_c0_seq1,comp114851_c0_seq1,comp116005_c0_seq1,comp11610_c0_seq1,comp118835_c0_seq1,comp122444_c0_seq1,comp12743_c0_seq1,comp1326_c0_seq1,comp133445_c0_seq1,comp13686_c0_seq1,comp13938_c0_seq1,comp142611_c0_seq1,comp15485_c0_seq2,comp158003_c0_seq1,comp16354_c0_seq1,comp164465_c0_seq1,comp170912_c0_seq1,comp17260…
GO:0009056	catabolic process	biological_process	11631	1207	280/262	61	28.43	2.7e-09	7.6575e-08	comp103152_c0_seq1,comp110095_c0_seq1,comp12743_c0_seq1,comp133729_c0_seq1,comp143500_c0_seq1,comp16254_c0_seq1,comp164465_c0_seq1,comp189809_c0_seq1,comp19532_c0_seq1,comp215765_c0_seq1,comp21910_c0_seq2,comp22202_c0_seq1,comp22670_c0_seq1,comp23636_c0_seq2,comp23977_c0_seq2,comp24059_c0_seq3,comp241560_c0_seq1,comp24203_c0_seq1,comp24358_c0_seq1,comp243794_c0_seq1,comp24559_c0_seq1,comp246820_c…
GO:1901575	organic substance catabolic process	biological_process	11631	1095	280/262	59	25.79	4.5e-10	1.50639e-08	comp103152_c0_seq1,comp110095_c0_seq1,comp12743_c0_seq1,comp133729_c0_seq1,comp16254_c0_seq1,comp189809_c0_seq1,comp19532_c0_seq1,comp215765_c0_seq1,comp21910_c0_seq2,comp22202_c0_seq1,comp22670_c0_seq1,comp23636_c0_seq2,comp23977_c0_seq2,comp24059_c0_seq3,comp241560_c0_seq1,comp24203_c0_seq1,comp24358_c0_seq1,comp243794_c0_seq1,comp24559_c0_seq1,comp246820_c0_seq1,comp248623_c0_seq1,comp25965_c0…
GO:0006629	lipid metabolic process	biological_process	11631	630	280/262	45	14.84	1.1e-11	4.99156e-10	comp110095_c0_seq1,comp110527_c0_seq1,comp11381_c0_seq1,comp12124_c0_seq1,comp121968_c0_seq1,comp14086_c0_seq1,comp14272_c0_seq1,comp16254_c0_seq1,comp189809_c0_seq1,comp190234_c0_seq1,comp19532_c0_seq1,comp21384_c0_seq1,comp21616_c0_seq1,comp21910_c0_seq2,comp22202_c0_seq1,comp22408_c0_seq1,comp22670_c0_seq1,comp22761_c0_seq1,comp23049_c0_seq1,comp23636_c0_seq2,comp23977_c0_seq2,comp241560_c0_se…
GO:0044712	single-organism catabolic process	biological_process	11631	718	280/262	37	16.91	4.4e-06	7.13079e-05	comp110095_c0_seq1,comp16254_c0_seq1,comp164465_c0_seq1,comp189809_c0_seq1,comp19532_c0_seq1,comp21910_c0_seq2,comp22202_c0_seq1,comp22670_c0_seq1,comp23636_c0_seq2,comp23977_c0_seq2,comp241560_c0_seq1,comp24203_c0_seq1,comp24358_c0_seq1,comp243794_c0_seq1,comp24559_c0_seq1,comp246820_c0_seq1,comp26179_c0_seq2,comp27002_c0_seq1,comp27443_c0_seq1,comp27478_c0_seq1,comp27832_c0_seq1,comp27926_c0_se…
GO:0051246	regulation of protein metabolic process	biological_process	11631	548	280/262	32	12.91	1.6e-06	2.91714e-05	comp12743_c0_seq1,comp13676_c0_seq1,comp13686_c0_seq1,comp13938_c0_seq1,comp17263_c0_seq2,comp19276_c0_seq1,comp19621_c0_seq1,comp21616_c0_seq1,comp22761_c0_seq1,comp229928_c0_seq1,comp23049_c0_seq1,comp23402_c0_seq1,comp238041_c0_seq1,comp24059_c0_seq3,comp24358_c0_seq1,comp244105_c0_seq1,comp247380_c0_seq1,comp259705_c0_seq1,comp26927_c0_seq1,comp27191_c0_seq1,comp27266_c0_seq1,comp27938_c0_seq…
GO:0016042	lipid catabolic process	biological_process	11631	134	280/262	31	3.16	1.3e-22	1.15417e-20	comp110095_c0_seq1,comp16254_c0_seq1,comp189809_c0_seq1,comp19532_c0_seq1,comp21910_c0_seq2,comp22202_c0_seq1,comp22670_c0_seq1,comp23636_c0_seq2,comp23977_c0_seq2,comp241560_c0_seq1,comp24358_c0_seq1,comp243794_c0_seq1,comp246820_c0_seq1,comp26179_c0_seq2,comp27002_c0_seq1,comp27443_c0_seq1,comp27478_c0_seq1,comp27832_c0_seq1,comp27926_c0_seq1,comp28307_c0_seq6,comp28433_c0_seq1,comp29430_c0_seq…
GO:0002376	immune system process	biological_process	11631	516	280/262	29	12.15	1.1e-05	0.000166385	comp125020_c0_seq1,comp13676_c0_seq1,comp170912_c0_seq1,comp189037_c0_seq1,comp192025_c0_seq1,comp21616_c0_seq1,comp22761_c0_seq1,comp23049_c0_seq1,comp23524_c0_seq1,comp24059_c0_seq3,comp242634_c0_seq1,comp246820_c0_seq1,comp247380_c0_seq1,comp248623_c0_seq1,comp26883_c0_seq1,comp26927_c0_seq1,comp27489_c0_seq1,comp27938_c0_seq2,comp28433_c0_seq1,comp298801_c0_seq1,comp31001_c0_seq2,comp31078_c0…
GO:0044255	cellular lipid metabolic process	biological_process	11631	455	280/262	28	10.72	2.8e-06	4.80471e-05	comp110095_c0_seq1,comp121968_c0_seq1,comp14086_c0_seq1,comp16254_c0_seq1,comp189809_c0_seq1,comp19532_c0_seq1,comp21616_c0_seq1,comp21910_c0_seq2,comp22408_c0_seq1,comp22670_c0_seq1,comp22761_c0_seq1,comp23049_c0_seq1,comp23636_c0_seq2,comp241560_c0_seq1,comp24358_c0_seq1,comp243794_c0_seq1,comp24510_c0_seq1,comp246820_c0_seq1,comp26179_c0_seq2,comp27478_c0_seq1,comp27926_c0_seq1,comp28307_c0_se…
GO:0009605	response to external stimulus	biological_process	11631	672	280/262	26	15.83	0.00827	0.0453839	comp125020_c0_seq1,comp14086_c0_seq1,comp16254_c0_seq1,comp17260_c0_seq1,comp18541_c0_seq2,comp198169_c0_seq1,comp20519_c0_seq1,comp21616_c0_seq1,comp22294_c0_seq1,comp22761_c0_seq1,comp23049_c0_seq1,comp24059_c0_seq3,comp243794_c0_seq1,comp24417_c0_seq1,comp248623_c0_seq1,comp257144_c0_seq1,comp26927_c0_seq1,comp27489_c0_seq1,comp27938_c0_seq2,comp28307_c0_seq6,comp28891_c0_seq1,comp298801_c0_se…
GO:0006952	defense response	biological_process	11631	218	280/262	24	5.14	2.6e-10	8.99864e-09	comp133729_c0_seq1,comp13676_c0_seq1,comp170912_c0_seq1,comp18541_c0_seq2,comp192025_c0_seq1,comp21616_c0_seq1,comp22294_c0_seq1,comp22761_c0_seq1,comp23049_c0_seq1,comp23524_c0_seq1,comp24059_c0_seq3,comp243794_c0_seq1,comp26883_c0_seq1,comp26927_c0_seq1,comp28307_c0_seq6,comp285047_c0_seq1,comp286863_c0_seq1,comp31001_c0_seq2,comp31078_c0_seq1,comp3429_c0_seq1,comp361070_c0_seq1,comp402357_c0_s…
GO:0006644	phospholipid metabolic process	biological_process	11631	178	280/262	23	4.19	2.4e-11	1.021e-09	comp110095_c0_seq1,comp121968_c0_seq1,comp14086_c0_seq1,comp16254_c0_seq1,comp189809_c0_seq1,comp19532_c0_seq1,comp21910_c0_seq2,comp22408_c0_seq1,comp22670_c0_seq1,comp23636_c0_seq2,comp241560_c0_seq1,comp24358_c0_seq1,comp243794_c0_seq1,comp246820_c0_seq1,comp26179_c0_seq2,comp27478_c0_seq1,comp28307_c0_seq6,comp28433_c0_seq1,comp30012_c0_seq2,comp30265_c0_seq1,comp31237_c0_seq5,comp350707_c0_s…
GO:0009611	response to wounding	biological_process	11631	199	280/262	23	4.69	2.3e-10	8.23965e-09	comp15360_c0_seq1,comp15485_c0_seq2,comp16354_c0_seq1,comp164465_c0_seq1,comp170912_c0_seq1,comp18541_c0_seq2,comp192025_c0_seq1,comp21616_c0_seq1,comp22294_c0_seq1,comp22761_c0_seq1,comp23049_c0_seq1,comp23524_c0_seq1,comp24059_c0_seq3,comp26883_c0_seq1,comp26927_c0_seq1,comp31001_c0_seq2,comp31033_c0_seq3,comp31078_c0_seq1,comp361070_c0_seq1,comp402357_c0_seq1,comp5130_c0_seq1,comp651992_c0_seq…
GO:0042060	wound healing	biological_process	11631	156	280/262	21	3.67	8.4e-11	3.36329e-09	comp15360_c0_seq1,comp15485_c0_seq2,comp16354_c0_seq1,comp164465_c0_seq1,comp170912_c0_seq1,comp18541_c0_seq2,comp192025_c0_seq1,comp21616_c0_seq1,comp22294_c0_seq1,comp22761_c0_seq1,comp23049_c0_seq1,comp23524_c0_seq1,comp26883_c0_seq1,comp31001_c0_seq2,comp31033_c0_seq3,comp31078_c0_seq1,comp361070_c0_seq1,comp402357_c0_seq1,comp5130_c0_seq1,comp651992_c0_seq1,comp9698_c0_seq1
GO:0009057	macromolecule catabolic process	biological_process	11631	445	280/262	21	10.48	0.00186	0.0132801	comp103152_c0_seq1,comp133729_c0_seq1,comp215765_c0_seq1,comp24059_c0_seq3,comp248623_c0_seq1,comp25965_c0_seq1,comp26755_c0_seq1,comp26899_c0_seq2,comp27031_c0_seq1,comp27191_c0_seq1,comp27920_c0_seq1,comp27938_c0_seq2,comp285047_c0_seq1,comp286863_c0_seq1,comp28891_c0_seq1,comp30341_c0_seq1,comp31506_c0_seq1,comp3429_c0_seq1,comp584294_c0_seq1,comp771847_c0_seq1,comp85863_c0_seq1
GO:0030162	regulation of proteolysis	biological_process	11631	115	280/262	19	2.71	1.8e-11	7.82043e-10	comp13686_c0_seq1,comp13938_c0_seq1,comp17263_c0_seq2,comp19276_c0_seq1,comp19621_c0_seq1,comp229928_c0_seq1,comp23402_c0_seq1,comp238041_c0_seq1,comp24059_c0_seq3,comp244105_c0_seq1,comp247380_c0_seq1,comp27191_c0_seq1,comp27266_c0_seq1,comp27938_c0_seq2,comp292615_c0_seq1,comp30896_c0_seq1,comp31304_c0_seq2,comp441072_c0_seq1,comp9698_c0_seq1
GO:0016477	cell migration	biological_process	11631	360	280/262	19	8.48	0.00084	0.00675307	comp125020_c0_seq1,comp15485_c0_seq2,comp17260_c0_seq1,comp20519_c0_seq1,comp21616_c0_seq1,comp22761_c0_seq1,comp23049_c0_seq1,comp24059_c0_seq3,comp243794_c0_seq1,comp246820_c0_seq1,comp2487_c0_seq1,comp27489_c0_seq1,comp27938_c0_seq2,comp28307_c0_seq6,comp28433_c0_seq1,comp298801_c0_seq1,comp425731_c0_seq1,comp8955_c0_seq2,comp9698_c0_seq1
GO:0006955	immune response	biological_process	11631	211	280/262	17	4.97	9.5e-06	0.000146962	comp13676_c0_seq1,comp170912_c0_seq1,comp192025_c0_seq1,comp23524_c0_seq1,comp24059_c0_seq3,comp246820_c0_seq1,comp247380_c0_seq1,comp248623_c0_seq1,comp26883_c0_seq1,comp26927_c0_seq1,comp28433_c0_seq1,comp31001_c0_seq2,comp31078_c0_seq1,comp361070_c0_seq1,comp402357_c0_seq1,comp5130_c0_seq1,comp651992_c0_seq1
GO:0007599	hemostasis	biological_process	11631	93	280/262	16	2.19	4e-10	1.36133e-08	comp15360_c0_seq1,comp16354_c0_seq1,comp170912_c0_seq1,comp18541_c0_seq2,comp192025_c0_seq1,comp22294_c0_seq1,comp23524_c0_seq1,comp26883_c0_seq1,comp31001_c0_seq2,comp31033_c0_seq3,comp31078_c0_seq1,comp361070_c0_seq1,comp402357_c0_seq1,comp5130_c0_seq1,comp651992_c0_seq1,comp9698_c0_seq1
GO:0050817	coagulation	biological_process	11631	94	280/262	16	2.21	4.7e-10	1.5234e-08	comp15360_c0_seq1,comp16354_c0_seq1,comp170912_c0_seq1,comp18541_c0_seq2,comp192025_c0_seq1,comp22294_c0_seq1,comp23524_c0_seq1,comp26883_c0_seq1,comp31001_c0_seq2,comp31033_c0_seq3,comp31078_c0_seq1,comp361070_c0_seq1,comp402357_c0_seq1,comp5130_c0_seq1,comp651992_c0_seq1,comp9698_c0_seq1
GO:0050878	regulation of body fluid levels	biological_process	11631	120	280/262	16	2.83	1.9e-08	5.0387e-07	comp15360_c0_seq1,comp16354_c0_seq1,comp170912_c0_seq1,comp18541_c0_seq2,comp192025_c0_seq1,comp22294_c0_seq1,comp23524_c0_seq1,comp26883_c0_seq1,comp31001_c0_seq2,comp31033_c0_seq3,comp31078_c0_seq1,comp361070_c0_seq1,comp402357_c0_seq1,comp5130_c0_seq1,comp651992_c0_seq1,comp9698_c0_seq1
GO:0030155	regulation of cell adhesion	biological_process	11631	138	280/262	16	3.25	1.4e-07	3.04128e-06	comp125020_c0_seq1,comp15485_c0_seq2,comp17260_c0_seq1,comp189037_c0_seq1,comp20519_c0_seq1,comp21616_c0_seq1,comp22761_c0_seq1,comp23049_c0_seq1,comp24059_c0_seq3,comp242634_c0_seq1,comp246820_c0_seq1,comp27489_c0_seq1,comp27938_c0_seq2,comp298801_c0_seq1,comp323435_c0_seq1,comp8955_c0_seq2
GO:0016485	protein processing	biological_process	11631	99	280/262	15	2.33	8.9e-09	2.45592e-07	comp12743_c0_seq1,comp17260_c0_seq1,comp18541_c0_seq2,comp20519_c0_seq1,comp22294_c0_seq1,comp23402_c0_seq1,comp24059_c0_seq3,comp247380_c0_seq1,comp259705_c0_seq1,comp26927_c0_seq1,comp27938_c0_seq2,comp28390_c0_seq1,comp28891_c0_seq1,comp29503_c0_seq1,comp9698_c0_seq1
GO:0051604	protein maturation	biological_process	11631	101	280/262	15	2.38	1.2e-08	3.2672e-07	comp12743_c0_seq1,comp17260_c0_seq1,comp18541_c0_seq2,comp20519_c0_seq1,comp22294_c0_seq1,comp23402_c0_seq1,comp24059_c0_seq3,comp247380_c0_seq1,comp259705_c0_seq1,comp26927_c0_seq1,comp27938_c0_seq2,comp28390_c0_seq1,comp28891_c0_seq1,comp29503_c0_seq1,comp9698_c0_seq1
GO:0030334	regulation of cell migration	biological_process	11631	121	280/262	15	2.85	1.4e-07	3.04128e-06	comp125020_c0_seq1,comp15485_c0_seq2,comp21616_c0_seq1,comp22761_c0_seq1,comp23049_c0_seq1,comp24059_c0_seq3,comp243794_c0_seq1,comp246820_c0_seq1,comp27489_c0_seq1,comp27938_c0_seq2,comp28307_c0_seq6,comp28433_c0_seq1,comp298801_c0_seq1,comp425731_c0_seq1,comp8955_c0_seq2
GO:2000145	regulation of cell motility	biological_process	11631	133	280/262	15	3.13	4.9e-07	9.43943e-06	comp125020_c0_seq1,comp15485_c0_seq2,comp21616_c0_seq1,comp22761_c0_seq1,comp23049_c0_seq1,comp24059_c0_seq3,comp243794_c0_seq1,comp246820_c0_seq1,comp27489_c0_seq1,comp27938_c0_seq2,comp28307_c0_seq6,comp28433_c0_seq1,comp298801_c0_seq1,comp425731_c0_seq1,comp8955_c0_seq2
GO:0051270	regulation of cellular component movement	biological_process	11631	165	280/262	15	3.89	7.6e-06	0.000120304	comp125020_c0_seq1,comp15485_c0_seq2,comp21616_c0_seq1,comp22761_c0_seq1,comp23049_c0_seq1,comp24059_c0_seq3,comp243794_c0_seq1,comp246820_c0_seq1,comp27489_c0_seq1,comp27938_c0_seq2,comp28307_c0_seq6,comp28433_c0_seq1,comp298801_c0_seq1,comp425731_c0_seq1,comp8955_c0_seq2
GO:0040012	regulation of locomotion	biological_process	11631	190	280/262	15	4.48	4.1e-05	0.000486756	comp125020_c0_seq1,comp15485_c0_seq2,comp21616_c0_seq1,comp22761_c0_seq1,comp23049_c0_seq1,comp24059_c0_seq3,comp243794_c0_seq1,comp246820_c0_seq1,comp27489_c0_seq1,comp27938_c0_seq2,comp28307_c0_seq6,comp28433_c0_seq1,comp298801_c0_seq1,comp425731_c0_seq1,comp8955_c0_seq2
GO:0002682	regulation of immune system process	biological_process	11631	245	280/262	15	5.77	0.00067	0.00551669	comp13676_c0_seq1,comp189037_c0_seq1,comp21616_c0_seq1,comp22761_c0_seq1,comp23049_c0_seq1,comp24059_c0_seq3,comp242634_c0_seq1,comp246820_c0_seq1,comp26927_c0_seq1,comp27489_c0_seq1,comp28433_c0_seq1,comp298801_c0_seq1,comp323435_c0_seq1,comp425731_c0_seq1,comp8955_c0_seq2
GO:0045087	innate immune response	biological_process	11631	126	280/262	13	2.97	7.9e-06	0.000124091	comp13676_c0_seq1,comp170912_c0_seq1,comp192025_c0_seq1,comp23524_c0_seq1,comp24059_c0_seq3,comp26883_c0_seq1,comp26927_c0_seq1,comp31001_c0_seq2,comp31078_c0_seq1,comp361070_c0_seq1,comp402357_c0_seq1,comp5130_c0_seq1,comp651992_c0_seq1
GO:0051017	actin filament bundle assembly	biological_process	11631	49	280/262	12	1.15	9.3e-10	2.87736e-08	comp114851_c0_seq1,comp23000_c0_seq1,comp23818_c0_seq1,comp25716_c0_seq1,comp27169_c0_seq1,comp28317_c0_seq2,comp29599_c0_seq1,comp30055_c0_seq1,comp30112_c0_seq5,comp30231_c0_seq1,comp337640_c0_seq1,comp5742_c0_seq1
GO:0061572	actin filament bundle organization	biological_process	11631	49	280/262	12	1.15	9.3e-10	2.87736e-08	comp114851_c0_seq1,comp23000_c0_seq1,comp23818_c0_seq1,comp25716_c0_seq1,comp27169_c0_seq1,comp28317_c0_seq2,comp29599_c0_seq1,comp30055_c0_seq1,comp30112_c0_seq5,comp30231_c0_seq1,comp337640_c0_seq1,comp5742_c0_seq1
GO:0007162	negative regulation of cell adhesion	biological_process	11631	66	280/262	12	1.55	3.5e-08	8.93375e-07	comp125020_c0_seq1,comp17260_c0_seq1,comp189037_c0_seq1,comp20519_c0_seq1,comp21616_c0_seq1,comp22761_c0_seq1,comp23049_c0_seq1,comp242634_c0_seq1,comp27489_c0_seq1,comp298801_c0_seq1,comp323435_c0_seq1,comp8955_c0_seq2
GO:0044242	cellular lipid catabolic process	biological_process	11631	79	280/262	12	1.86	2.8e-07	5.77535e-06	comp19532_c0_seq1,comp23636_c0_seq2,comp24358_c0_seq1,comp243794_c0_seq1,comp246820_c0_seq1,comp26179_c0_seq2,comp27478_c0_seq1,comp28307_c0_seq6,comp28433_c0_seq1,comp30012_c0_seq2,comp30265_c0_seq1,comp31237_c0_seq5
GO:0007015	actin filament organization	biological_process	11631	150	280/262	12	3.53	0.00021	0.00202274	comp114851_c0_seq1,comp23000_c0_seq1,comp23818_c0_seq1,comp25716_c0_seq1,comp27169_c0_seq1,comp28317_c0_seq2,comp29599_c0_seq1,comp30055_c0_seq1,comp30112_c0_seq5,comp30231_c0_seq1,comp337640_c0_seq1,comp5742_c0_seq1
GO:0006959	humoral immune response	biological_process	11631	49	280/262	11	1.15	1.3e-08	3.49289e-07	comp170912_c0_seq1,comp192025_c0_seq1,comp23524_c0_seq1,comp26883_c0_seq1,comp26927_c0_seq1,comp31001_c0_seq2,comp31078_c0_seq1,comp361070_c0_seq1,comp402357_c0_seq1,comp5130_c0_seq1,comp651992_c0_seq1
GO:1901071	glucosamine-containing compound metabolic process	biological_process	11631	53	280/262	11	1.25	3.1e-08	8.11564e-07	comp133729_c0_seq1,comp215765_c0_seq1,comp23402_c0_seq1,comp248623_c0_seq1,comp25965_c0_seq1,comp26899_c0_seq2,comp285047_c0_seq1,comp286863_c0_seq1,comp30341_c0_seq1,comp3429_c0_seq1,comp771847_c0_seq1
GO:0030335	positive regulation of cell migration	biological_process	11631	58	280/262	11	1.37	8.3e-08	1.92598e-06	comp125020_c0_seq1,comp15485_c0_seq2,comp24059_c0_seq3,comp243794_c0_seq1,comp246820_c0_seq1,comp27489_c0_seq1,comp27938_c0_seq2,comp28307_c0_seq6,comp28433_c0_seq1,comp298801_c0_seq1,comp8955_c0_seq2
GO:2000147	positive regulation of cell motility	biological_process	11631	60	280/262	11	1.41	1.2e-07	2.75326e-06	comp125020_c0_seq1,comp15485_c0_seq2,comp24059_c0_seq3,comp243794_c0_seq1,comp246820_c0_seq1,comp27489_c0_seq1,comp27938_c0_seq2,comp28307_c0_seq6,comp28433_c0_seq1,comp298801_c0_seq1,comp8955_c0_seq2
GO:0006040	amino sugar metabolic process	biological_process	11631	62	280/262	11	1.46	1.7e-07	3.61604e-06	comp133729_c0_seq1,comp215765_c0_seq1,comp23402_c0_seq1,comp248623_c0_seq1,comp25965_c0_seq1,comp26899_c0_seq2,comp285047_c0_seq1,comp286863_c0_seq1,comp30341_c0_seq1,comp3429_c0_seq1,comp771847_c0_seq1
GO:0051272	positive regulation of cellular component movement	biological_process	11631	62	280/262	11	1.46	1.7e-07	3.61604e-06	comp125020_c0_seq1,comp15485_c0_seq2,comp24059_c0_seq3,comp243794_c0_seq1,comp246820_c0_seq1,comp27489_c0_seq1,comp27938_c0_seq2,comp28307_c0_seq6,comp28433_c0_seq1,comp298801_c0_seq1,comp8955_c0_seq2
GO:0006954	inflammatory response	biological_process	11631	63	280/262	11	1.48	2e-07	4.16735e-06	comp133729_c0_seq1,comp18541_c0_seq2,comp21616_c0_seq1,comp22294_c0_seq1,comp22761_c0_seq1,comp23049_c0_seq1,comp24059_c0_seq3,comp26927_c0_seq1,comp285047_c0_seq1,comp286863_c0_seq1,comp3429_c0_seq1
GO:0040017	positive regulation of locomotion	biological_process	11631	109	280/262	11	2.57	4.9e-05	0.000559903	comp125020_c0_seq1,comp15485_c0_seq2,comp24059_c0_seq3,comp243794_c0_seq1,comp246820_c0_seq1,comp27489_c0_seq1,comp27938_c0_seq2,comp28307_c0_seq6,comp28433_c0_seq1,comp298801_c0_seq1,comp8955_c0_seq2
GO:0032101	regulation of response to external stimulus	biological_process	11631	134	280/262	11	3.16	0.00031	0.0028905	comp18541_c0_seq2,comp21616_c0_seq1,comp22294_c0_seq1,comp22761_c0_seq1,comp23049_c0_seq1,comp24059_c0_seq3,comp26927_c0_seq1,comp27489_c0_seq1,comp298801_c0_seq1,comp8955_c0_seq2,comp9698_c0_seq1
GO:0001568	blood vessel development	biological_process	11631	170	280/262	11	4	0.00225	0.0156809	comp10510_c0_seq1,comp15485_c0_seq2,comp164465_c0_seq1,comp17260_c0_seq1,comp20519_c0_seq1,comp215382_c0_seq1,comp21616_c0_seq1,comp24059_c0_seq3,comp28433_c0_seq1,comp30896_c0_seq1,comp9698_c0_seq1
GO:0006066	alcohol metabolic process	biological_process	11631	172	280/262	11	4.05	0.00246	0.0168568	comp14086_c0_seq1,comp143500_c0_seq1,comp16254_c0_seq1,comp22670_c0_seq1,comp24358_c0_seq1,comp26179_c0_seq2,comp28433_c0_seq1,comp30012_c0_seq2,comp30265_c0_seq1,comp31237_c0_seq5,comp562175_c0_seq1
GO:0001944	vasculature development	biological_process	11631	181	280/262	11	4.26	0.00365	0.0237366	comp10510_c0_seq1,comp15485_c0_seq2,comp164465_c0_seq1,comp17260_c0_seq1,comp20519_c0_seq1,comp215382_c0_seq1,comp21616_c0_seq1,comp24059_c0_seq3,comp28433_c0_seq1,comp30896_c0_seq1,comp9698_c0_seq1
GO:0042381	hemolymph coagulation	biological_process	11631	10	280/262	10	0.24	4.3e-17	2.83245e-15	comp170912_c0_seq1,comp192025_c0_seq1,comp23524_c0_seq1,comp26883_c0_seq1,comp31001_c0_seq2,comp31078_c0_seq1,comp361070_c0_seq1,comp402357_c0_seq1,comp5130_c0_seq1,comp651992_c0_seq1
GO:0006032	chitin catabolic process	biological_process	11631	12	280/262	10	0.28	2.7e-15	1.72294e-13	comp133729_c0_seq1,comp215765_c0_seq1,comp248623_c0_seq1,comp25965_c0_seq1,comp26899_c0_seq2,comp285047_c0_seq1,comp286863_c0_seq1,comp30341_c0_seq1,comp3429_c0_seq1,comp771847_c0_seq1
GO:1901072	glucosamine-containing compound catabolic process	biological_process	11631	13	280/262	10	0.31	1.2e-14	7.20706e-13	comp133729_c0_seq1,comp215765_c0_seq1,comp248623_c0_seq1,comp25965_c0_seq1,comp26899_c0_seq2,comp285047_c0_seq1,comp286863_c0_seq1,comp30341_c0_seq1,comp3429_c0_seq1,comp771847_c0_seq1
GO:0009395	phospholipid catabolic process	biological_process	11631	16	280/262	10	0.38	3e-13	1.5315e-11	comp19532_c0_seq1,comp23636_c0_seq2,comp24358_c0_seq1,comp243794_c0_seq1,comp246820_c0_seq1,comp27478_c0_seq1,comp28307_c0_seq6,comp28433_c0_seq1,comp30012_c0_seq2,comp30265_c0_seq1
GO:0046348	amino sugar catabolic process	biological_process	11631	17	280/262	10	0.4	7.2e-13	3.58595e-11	comp133729_c0_seq1,comp215765_c0_seq1,comp248623_c0_seq1,comp25965_c0_seq1,comp26899_c0_seq2,comp285047_c0_seq1,comp286863_c0_seq1,comp30341_c0_seq1,comp3429_c0_seq1,comp771847_c0_seq1
GO:0006026	aminoglycan catabolic process	biological_process	11631	31	280/262	10	0.73	1.2e-09	3.5513e-08	comp133729_c0_seq1,comp215765_c0_seq1,comp248623_c0_seq1,comp25965_c0_seq1,comp26899_c0_seq2,comp285047_c0_seq1,comp286863_c0_seq1,comp30341_c0_seq1,comp3429_c0_seq1,comp771847_c0_seq1
GO:0042439	ethanolamine-containing compound metabolic process	biological_process	11631	32	280/262	10	0.75	1.8e-09	5.25086e-08	comp14086_c0_seq1,comp143500_c0_seq1,comp16254_c0_seq1,comp22670_c0_seq1,comp24358_c0_seq1,comp26179_c0_seq2,comp30012_c0_seq2,comp30265_c0_seq1,comp31237_c0_seq5,comp562175_c0_seq1
GO:0006030	chitin metabolic process	biological_process	11631	43	280/262	10	1.01	4.2e-08	9.85793e-07	comp133729_c0_seq1,comp215765_c0_seq1,comp248623_c0_seq1,comp25965_c0_seq1,comp26899_c0_seq2,comp285047_c0_seq1,comp286863_c0_seq1,comp30341_c0_seq1,comp3429_c0_seq1,comp771847_c0_seq1
GO:0006576	cellular biogenic amine metabolic process	biological_process	11631	48	280/262	10	1.13	1.3e-07	2.94956e-06	comp14086_c0_seq1,comp143500_c0_seq1,comp16254_c0_seq1,comp22670_c0_seq1,comp24358_c0_seq1,comp26179_c0_seq2,comp30012_c0_seq2,comp30265_c0_seq1,comp31237_c0_seq5,comp562175_c0_seq1
GO:0044106	cellular amine metabolic process	biological_process	11631	66	280/262	10	1.55	2.9e-06	4.93483e-05	comp14086_c0_seq1,comp143500_c0_seq1,comp16254_c0_seq1,comp22670_c0_seq1,comp24358_c0_seq1,comp26179_c0_seq2,comp30012_c0_seq2,comp30265_c0_seq1,comp31237_c0_seq5,comp562175_c0_seq1
GO:0009308	amine metabolic process	biological_process	11631	69	280/262	10	1.63	4.3e-06	7.02448e-05	comp14086_c0_seq1,comp143500_c0_seq1,comp16254_c0_seq1,comp22670_c0_seq1,comp24358_c0_seq1,comp26179_c0_seq2,comp30012_c0_seq2,comp30265_c0_seq1,comp31237_c0_seq5,comp562175_c0_seq1
GO:0006022	aminoglycan metabolic process	biological_process	11631	89	280/262	10	2.1	4.3e-05	0.000507549	comp133729_c0_seq1,comp215765_c0_seq1,comp248623_c0_seq1,comp25965_c0_seq1,comp26899_c0_seq2,comp285047_c0_seq1,comp286863_c0_seq1,comp30341_c0_seq1,comp3429_c0_seq1,comp771847_c0_seq1
GO:0016311	dephosphorylation	biological_process	11631	171	280/262	10	4.03	0.00715	0.0414745	comp11693_c0_seq1,comp11697_c0_seq1,comp198169_c0_seq1,comp213469_c0_seq1,comp24358_c0_seq1,comp24417_c0_seq1,comp247569_c0_seq1,comp27237_c0_seq1,comp30265_c0_seq1,comp30889_c0_seq1
GO:0051248	negative regulation of protein metabolic process	biological_process	11631	142	280/262	9	3.34	0.00633	0.0375752	comp21616_c0_seq1,comp22761_c0_seq1,comp23049_c0_seq1,comp23402_c0_seq1,comp24358_c0_seq1,comp247380_c0_seq1,comp26927_c0_seq1,comp30265_c0_seq1,comp9698_c0_seq1
GO:0006509	membrane protein ectodomain proteolysis	biological_process	11631	13	280/262	8	0.31	9.7e-11	3.73725e-09	comp189037_c0_seq1,comp24059_c0_seq3,comp242634_c0_seq1,comp27489_c0_seq1,comp27938_c0_seq2,comp298801_c0_seq1,comp323435_c0_seq1,comp8955_c0_seq2
GO:0033619	membrane protein proteolysis	biological_process	11631	15	280/262	8	0.35	4.7e-10	1.5234e-08	comp189037_c0_seq1,comp24059_c0_seq3,comp242634_c0_seq1,comp27489_c0_seq1,comp27938_c0_seq2,comp298801_c0_seq1,comp323435_c0_seq1,comp8955_c0_seq2
GO:0002685	regulation of leukocyte migration	biological_process	11631	16	280/262	8	0.38	9.2e-10	2.87736e-08	comp21616_c0_seq1,comp22761_c0_seq1,comp23049_c0_seq1,comp24059_c0_seq3,comp27489_c0_seq1,comp298801_c0_seq1,comp425731_c0_seq1,comp8955_c0_seq2
GO:0050900	leukocyte migration	biological_process	11631	30	280/262	8	0.71	3.1e-07	6.02876e-06	comp21616_c0_seq1,comp22761_c0_seq1,comp23049_c0_seq1,comp24059_c0_seq3,comp27489_c0_seq1,comp298801_c0_seq1,comp425731_c0_seq1,comp8955_c0_seq2
GO:1903034	regulation of response to wounding	biological_process	11631	45	280/262	8	1.06	8.5e-06	0.000132496	comp18541_c0_seq2,comp21616_c0_seq1,comp22294_c0_seq1,comp22761_c0_seq1,comp23049_c0_seq1,comp24059_c0_seq3,comp26927_c0_seq1,comp9698_c0_seq1
GO:0030198	extracellular matrix organization	biological_process	11631	64	280/262	8	1.51	0.00012	0.00119532	comp10510_c0_seq1,comp18057_c0_seq2,comp215382_c0_seq1,comp24399_c0_seq1,comp28737_c0_seq1,comp30896_c0_seq1,comp31304_c0_seq2,comp6576_c0_seq1
GO:0043062	extracellular structure organization	biological_process	11631	75	280/262	8	1.77	0.00036	0.00332633	comp10510_c0_seq1,comp18057_c0_seq2,comp215382_c0_seq1,comp24399_c0_seq1,comp28737_c0_seq1,comp30896_c0_seq1,comp31304_c0_seq2,comp6576_c0_seq1
GO:0007160	cell-matrix adhesion	biological_process	11631	79	280/262	8	1.86	0.00052	0.00465719	comp15485_c0_seq2,comp164465_c0_seq1,comp17260_c0_seq1,comp20519_c0_seq1,comp21616_c0_seq1,comp22761_c0_seq1,comp23049_c0_seq1,comp27938_c0_seq2
GO:0002684	positive regulation of immune system process	biological_process	11631	87	280/262	8	2.05	0.00099	0.0076286	comp13676_c0_seq1,comp24059_c0_seq3,comp246820_c0_seq1,comp26927_c0_seq1,comp27489_c0_seq1,comp28433_c0_seq1,comp298801_c0_seq1,comp8955_c0_seq2
GO:0031589	cell-substrate adhesion	biological_process	11631	100	280/262	8	2.36	0.00242	0.0166947	comp15485_c0_seq2,comp164465_c0_seq1,comp17260_c0_seq1,comp20519_c0_seq1,comp21616_c0_seq1,comp22761_c0_seq1,comp23049_c0_seq1,comp27938_c0_seq2
GO:0006650	glycerophospholipid metabolic process	biological_process	11631	118	280/262	8	2.78	0.00665	0.0392465	comp16254_c0_seq1,comp22670_c0_seq1,comp243794_c0_seq1,comp26179_c0_seq2,comp28307_c0_seq6,comp31237_c0_seq5,comp350707_c0_seq1,comp425731_c0_seq1
GO:0072678	T cell migration	biological_process	11631	9	280/262	7	0.21	1.3e-10	4.82655e-09	comp21616_c0_seq1,comp22761_c0_seq1,comp23049_c0_seq1,comp24059_c0_seq3,comp27489_c0_seq1,comp298801_c0_seq1,comp8955_c0_seq2
GO:2000404	regulation of T cell migration	biological_process	11631	9	280/262	7	0.21	1.3e-10	4.82655e-09	comp21616_c0_seq1,comp22761_c0_seq1,comp23049_c0_seq1,comp24059_c0_seq3,comp27489_c0_seq1,comp298801_c0_seq1,comp8955_c0_seq2
GO:2000401	regulation of lymphocyte migration	biological_process	11631	11	280/262	7	0.26	1.1e-09	3.30324e-08	comp21616_c0_seq1,comp22761_c0_seq1,comp23049_c0_seq1,comp24059_c0_seq3,comp27489_c0_seq1,comp298801_c0_seq1,comp8955_c0_seq2
GO:0072676	lymphocyte migration	biological_process	11631	12	280/262	7	0.28	2.6e-09	7.47775e-08	comp21616_c0_seq1,comp22761_c0_seq1,comp23049_c0_seq1,comp24059_c0_seq3,comp27489_c0_seq1,comp298801_c0_seq1,comp8955_c0_seq2
GO:0006665	sphingolipid metabolic process	biological_process	11631	51	280/262	7	1.2	0.00018	0.00175029	comp14086_c0_seq1,comp22408_c0_seq1,comp24358_c0_seq1,comp26179_c0_seq2,comp30012_c0_seq2,comp30265_c0_seq1,comp31237_c0_seq5
GO:0001666	response to hypoxia	biological_process	11631	92	280/262	7	2.17	0.00589	0.0352709	comp15485_c0_seq2,comp17260_c0_seq1,comp20519_c0_seq1,comp24059_c0_seq3,comp246820_c0_seq1,comp259705_c0_seq1,comp9698_c0_seq1
GO:0036293	response to decreased oxygen levels	biological_process	11631	92	280/262	7	2.17	0.00589	0.0352709	comp15485_c0_seq2,comp17260_c0_seq1,comp20519_c0_seq1,comp24059_c0_seq3,comp246820_c0_seq1,comp259705_c0_seq1,comp9698_c0_seq1
GO:0070482	response to oxygen levels	biological_process	11631	94	280/262	7	2.21	0.00662	0.0391827	comp15485_c0_seq2,comp17260_c0_seq1,comp20519_c0_seq1,comp24059_c0_seq3,comp246820_c0_seq1,comp259705_c0_seq1,comp9698_c0_seq1
GO:0006643	membrane lipid metabolic process	biological_process	11631	96	280/262	7	2.26	0.00741	0.0423844	comp14086_c0_seq1,comp22408_c0_seq1,comp24358_c0_seq1,comp26179_c0_seq2,comp30012_c0_seq2,comp30265_c0_seq1,comp31237_c0_seq5
GO:0001952	regulation of cell-matrix adhesion	biological_process	11631	33	280/262	6	0.78	0.0001	0.00102613	comp15485_c0_seq2,comp17260_c0_seq1,comp20519_c0_seq1,comp21616_c0_seq1,comp22761_c0_seq1,comp23049_c0_seq1
GO:0006334	nucleosome assembly	biological_process	11631	39	280/262	6	0.92	0.00027	0.0025525	comp13669_c0_seq1,comp13885_c0_seq1,comp19138_c0_seq1,comp20666_c0_seq1,comp23900_c0_seq1,comp7473_c0_seq1
GO:0010810	regulation of cell-substrate adhesion	biological_process	11631	44	280/262	6	1.04	0.00053	0.00467958	comp15485_c0_seq2,comp17260_c0_seq1,comp20519_c0_seq1,comp21616_c0_seq1,comp22761_c0_seq1,comp23049_c0_seq1
GO:0051047	positive regulation of secretion	biological_process	11631	47	280/262	6	1.11	0.00076	0.00618295	comp133729_c0_seq1,comp23402_c0_seq1,comp24059_c0_seq3,comp246820_c0_seq1,comp27938_c0_seq2,comp425731_c0_seq1
GO:0031497	chromatin assembly	biological_process	11631	48	280/262	6	1.13	0.00086	0.00688675	comp13669_c0_seq1,comp13885_c0_seq1,comp19138_c0_seq1,comp20666_c0_seq1,comp23900_c0_seq1,comp7473_c0_seq1
GO:0070613	regulation of protein processing	biological_process	11631	49	280/262	6	1.15	0.00096	0.0075688	comp23402_c0_seq1,comp24059_c0_seq3,comp247380_c0_seq1,comp26927_c0_seq1,comp27938_c0_seq2,comp9698_c0_seq1
GO:1903317	regulation of protein maturation	biological_process	11631	49	280/262	6	1.15	0.00096	0.0075688	comp23402_c0_seq1,comp24059_c0_seq3,comp247380_c0_seq1,comp26927_c0_seq1,comp27938_c0_seq2,comp9698_c0_seq1
GO:0001817	regulation of cytokine production	biological_process	11631	53	280/262	6	1.25	0.00145	0.0108857	comp133729_c0_seq1,comp21616_c0_seq1,comp22761_c0_seq1,comp23049_c0_seq1,comp24059_c0_seq3,comp425731_c0_seq1
GO:0034728	nucleosome organization	biological_process	11631	54	280/262	6	1.27	0.0016	0.0119678	comp13669_c0_seq1,comp13885_c0_seq1,comp19138_c0_seq1,comp20666_c0_seq1,comp23900_c0_seq1,comp7473_c0_seq1
GO:0006333	chromatin assembly or disassembly	biological_process	11631	56	280/262	6	1.32	0.00194	0.0135667	comp13669_c0_seq1,comp13885_c0_seq1,comp19138_c0_seq1,comp20666_c0_seq1,comp23900_c0_seq1,comp7473_c0_seq1
GO:0065004	protein-DNA complex assembly	biological_process	11631	58	280/262	6	1.37	0.00233	0.0161832	comp13669_c0_seq1,comp13885_c0_seq1,comp19138_c0_seq1,comp20666_c0_seq1,comp23900_c0_seq1,comp7473_c0_seq1
GO:0001816	cytokine production	biological_process	11631	61	280/262	6	1.44	0.00301	0.0204881	comp133729_c0_seq1,comp21616_c0_seq1,comp22761_c0_seq1,comp23049_c0_seq1,comp24059_c0_seq3,comp425731_c0_seq1
GO:0000302	response to reactive oxygen species	biological_process	11631	69	280/262	6	1.63	0.00556	0.0338911	comp21616_c0_seq1,comp22761_c0_seq1,comp23049_c0_seq1,comp246820_c0_seq1,comp27938_c0_seq2,comp28433_c0_seq1
GO:0071824	protein-DNA complex subunit organization	biological_process	11631	72	280/262	6	1.7	0.00684	0.0401964	comp13669_c0_seq1,comp13885_c0_seq1,comp19138_c0_seq1,comp20666_c0_seq1,comp23900_c0_seq1,comp7473_c0_seq1
GO:0016052	carbohydrate catabolic process	biological_process	11631	73	280/262	6	1.72	0.00731	0.0419298	comp133729_c0_seq1,comp24203_c0_seq1,comp248623_c0_seq1,comp25965_c0_seq1,comp26899_c0_seq2,comp30341_c0_seq1
GO:0042445	hormone metabolic process	biological_process	11631	73	280/262	6	1.72	0.00731	0.0419298	comp12743_c0_seq1,comp24510_c0_seq1,comp247380_c0_seq1,comp259705_c0_seq1,comp28390_c0_seq1,comp29503_c0_seq1
GO:0031347	regulation of defense response	biological_process	11631	76	280/262	6	1.79	0.00886	0.0483747	comp13676_c0_seq1,comp21616_c0_seq1,comp22761_c0_seq1,comp23049_c0_seq1,comp24059_c0_seq3,comp26927_c0_seq1
GO:0045634	regulation of melanocyte differentiation	biological_process	11631	6	280/262	5	0.14	4.1e-08	9.73512e-07	comp103152_c0_seq1,comp26755_c0_seq1,comp584294_c0_seq1,comp6576_c0_seq1,comp85863_c0_seq1
GO:0045636	positive regulation of melanocyte differentiation	biological_process	11631	6	280/262	5	0.14	4.1e-08	9.73512e-07	comp103152_c0_seq1,comp26755_c0_seq1,comp584294_c0_seq1,comp6576_c0_seq1,comp85863_c0_seq1
GO:0051895	negative regulation of focal adhesion assembly	biological_process	11631	6	280/262	5	0.14	4.1e-08	9.73512e-07	comp17260_c0_seq1,comp20519_c0_seq1,comp21616_c0_seq1,comp22761_c0_seq1,comp23049_c0_seq1
GO:1901889	negative regulation of cell junction assembly	biological_process	11631	6	280/262	5	0.14	4.1e-08	9.73512e-07	comp17260_c0_seq1,comp20519_c0_seq1,comp21616_c0_seq1,comp22761_c0_seq1,comp23049_c0_seq1
GO:1902913	positive regulation of neuroepithelial cell differentiation	biological_process	11631	6	280/262	5	0.14	4.1e-08	9.73512e-07	comp103152_c0_seq1,comp26755_c0_seq1,comp584294_c0_seq1,comp6576_c0_seq1,comp85863_c0_seq1
GO:1903392	negative regulation of adherens junction organization	biological_process	11631	6	280/262	5	0.14	4.1e-08	9.73512e-07	comp17260_c0_seq1,comp20519_c0_seq1,comp21616_c0_seq1,comp22761_c0_seq1,comp23049_c0_seq1
GO:0050932	regulation of pigment cell differentiation	biological_process	11631	7	280/262	5	0.16	1.4e-07	3.04128e-06	comp103152_c0_seq1,comp26755_c0_seq1,comp584294_c0_seq1,comp6576_c0_seq1,comp85863_c0_seq1
GO:0050942	positive regulation of pigment cell differentiation	biological_process	11631	7	280/262	5	0.16	1.4e-07	3.04128e-06	comp103152_c0_seq1,comp26755_c0_seq1,comp584294_c0_seq1,comp6576_c0_seq1,comp85863_c0_seq1
GO:0016486	peptide hormone processing	biological_process	11631	9	280/262	5	0.21	8.1e-07	1.5315e-05	comp12743_c0_seq1,comp247380_c0_seq1,comp259705_c0_seq1,comp28390_c0_seq1,comp29503_c0_seq1
GO:0048087	positive regulation of developmental pigmentation	biological_process	11631	9	280/262	5	0.21	8.1e-07	1.5315e-05	comp103152_c0_seq1,comp26755_c0_seq1,comp584294_c0_seq1,comp6576_c0_seq1,comp85863_c0_seq1
GO:0048070	regulation of developmental pigmentation	biological_process	11631	10	280/262	5	0.24	1.6e-06	2.91714e-05	comp103152_c0_seq1,comp26755_c0_seq1,comp584294_c0_seq1,comp6576_c0_seq1,comp85863_c0_seq1
GO:0001953	negative regulation of cell-matrix adhesion	biological_process	11631	13	280/262	5	0.31	7.6e-06	0.000120304	comp17260_c0_seq1,comp20519_c0_seq1,comp21616_c0_seq1,comp22761_c0_seq1,comp23049_c0_seq1
GO:0010812	negative regulation of cell-substrate adhesion	biological_process	11631	16	280/262	5	0.38	2.5e-05	0.000309394	comp17260_c0_seq1,comp20519_c0_seq1,comp21616_c0_seq1,comp22761_c0_seq1,comp23049_c0_seq1
GO:0030858	positive regulation of epithelial cell differentiation	biological_process	11631	16	280/262	5	0.38	2.5e-05	0.000309394	comp103152_c0_seq1,comp26755_c0_seq1,comp584294_c0_seq1,comp6576_c0_seq1,comp85863_c0_seq1
GO:0030318	melanocyte differentiation	biological_process	11631	17	280/262	5	0.4	3.4e-05	0.000410817	comp103152_c0_seq1,comp26755_c0_seq1,comp584294_c0_seq1,comp6576_c0_seq1,comp85863_c0_seq1
GO:0002274	myeloid leukocyte activation	biological_process	11631	18	280/262	5	0.42	4.6e-05	0.000530689	comp246820_c0_seq1,comp27489_c0_seq1,comp27938_c0_seq2,comp298801_c0_seq1,comp8955_c0_seq2
GO:0051893	regulation of focal adhesion assembly	biological_process	11631	18	280/262	5	0.42	4.6e-05	0.000530689	comp17260_c0_seq1,comp20519_c0_seq1,comp21616_c0_seq1,comp22761_c0_seq1,comp23049_c0_seq1
GO:0090109	regulation of cell-substrate junction assembly	biological_process	11631	18	280/262	5	0.42	4.6e-05	0.000530689	comp17260_c0_seq1,comp20519_c0_seq1,comp21616_c0_seq1,comp22761_c0_seq1,comp23049_c0_seq1
GO:1903391	regulation of adherens junction organization	biological_process	11631	18	280/262	5	0.42	4.6e-05	0.000530689	comp17260_c0_seq1,comp20519_c0_seq1,comp21616_c0_seq1,comp22761_c0_seq1,comp23049_c0_seq1
GO:0000272	polysaccharide catabolic process	biological_process	11631	19	280/262	5	0.45	6.2e-05	0.000662848	comp133729_c0_seq1,comp248623_c0_seq1,comp25965_c0_seq1,comp26899_c0_seq2,comp30341_c0_seq1
GO:1901888	regulation of cell junction assembly	biological_process	11631	19	280/262	5	0.45	6.2e-05	0.000662848	comp17260_c0_seq1,comp20519_c0_seq1,comp21616_c0_seq1,comp22761_c0_seq1,comp23049_c0_seq1
GO:0042246	tissue regeneration	biological_process	11631	20	280/262	5	0.47	8.1e-05	0.000852588	comp15485_c0_seq2,comp164465_c0_seq1,comp21616_c0_seq1,comp22761_c0_seq1,comp23049_c0_seq1
GO:0007586	digestion	biological_process	11631	21	280/262	5	0.49	0.0001	0.00102613	comp178115_c0_seq1,comp18057_c0_seq2,comp24399_c0_seq1,comp291971_c0_seq1,comp4672_c0_seq1
GO:0031638	zymogen activation	biological_process	11631	21	280/262	5	0.49	0.0001	0.00102613	comp17260_c0_seq1,comp18541_c0_seq2,comp20519_c0_seq1,comp22294_c0_seq1,comp9698_c0_seq1
GO:0050931	pigment cell differentiation	biological_process	11631	21	280/262	5	0.49	0.0001	0.00102613	comp103152_c0_seq1,comp26755_c0_seq1,comp584294_c0_seq1,comp6576_c0_seq1,comp85863_c0_seq1
GO:0060563	neuroepithelial cell differentiation	biological_process	11631	22	280/262	5	0.52	0.00013	0.00128864	comp103152_c0_seq1,comp26755_c0_seq1,comp584294_c0_seq1,comp6576_c0_seq1,comp85863_c0_seq1
GO:0006672	ceramide metabolic process	biological_process	11631	23	280/262	5	0.54	0.00016	0.00156325	comp14086_c0_seq1,comp24358_c0_seq1,comp26179_c0_seq2,comp30265_c0_seq1,comp31237_c0_seq5
GO:0050727	regulation of inflammatory response	biological_process	11631	26	280/262	5	0.61	0.0003	0.00282304	comp21616_c0_seq1,comp22761_c0_seq1,comp23049_c0_seq1,comp24059_c0_seq3,comp26927_c0_seq1
GO:0007045	cell-substrate adherens junction assembly	biological_process	11631	29	280/262	5	0.68	0.00052	0.00465719	comp17260_c0_seq1,comp20519_c0_seq1,comp21616_c0_seq1,comp22761_c0_seq1,comp23049_c0_seq1
GO:0048041	focal adhesion assembly	biological_process	11631	29	280/262	5	0.68	0.00052	0.00465719	comp17260_c0_seq1,comp20519_c0_seq1,comp21616_c0_seq1,comp22761_c0_seq1,comp23049_c0_seq1
GO:0007229	integrin-mediated signaling pathway	biological_process	11631	32	280/262	5	0.75	0.00083	0.00669905	comp27938_c0_seq2,comp28064_c0_seq1,comp289717_c0_seq1,comp298801_c0_seq1,comp8955_c0_seq2
GO:0048066	developmental pigmentation	biological_process	11631	33	280/262	5	0.78	0.00096	0.0075688	comp103152_c0_seq1,comp26755_c0_seq1,comp584294_c0_seq1,comp6576_c0_seq1,comp85863_c0_seq1
GO:0007044	cell-substrate junction assembly	biological_process	11631	36	280/262	5	0.85	0.00144	0.0108505	comp17260_c0_seq1,comp20519_c0_seq1,comp21616_c0_seq1,comp22761_c0_seq1,comp23049_c0_seq1
GO:0030856	regulation of epithelial cell differentiation	biological_process	11631	37	280/262	5	0.87	0.00163	0.0119729	comp103152_c0_seq1,comp26755_c0_seq1,comp584294_c0_seq1,comp6576_c0_seq1,comp85863_c0_seq1
GO:0034333	adherens junction assembly	biological_process	11631	38	280/262	5	0.9	0.00185	0.0132551	comp17260_c0_seq1,comp20519_c0_seq1,comp21616_c0_seq1,comp22761_c0_seq1,comp23049_c0_seq1
GO:0002683	negative regulation of immune system process	biological_process	11631	46	280/262	5	1.08	0.00433	0.0274592	comp21616_c0_seq1,comp22761_c0_seq1,comp23049_c0_seq1,comp26927_c0_seq1,comp425731_c0_seq1
GO:0031099	regeneration	biological_process	11631	47	280/262	5	1.11	0.00476	0.0296339	comp15485_c0_seq2,comp164465_c0_seq1,comp21616_c0_seq1,comp22761_c0_seq1,comp23049_c0_seq1
GO:0034332	adherens junction organization	biological_process	11631	50	280/262	5	1.18	0.00621	0.0369703	comp17260_c0_seq1,comp20519_c0_seq1,comp21616_c0_seq1,comp22761_c0_seq1,comp23049_c0_seq1
GO:0002686	negative regulation of leukocyte migration	biological_process	11631	4	280/262	4	0.09	3e-07	5.89038e-06	comp21616_c0_seq1,comp22761_c0_seq1,comp23049_c0_seq1,comp425731_c0_seq1
GO:0042117	monocyte activation	biological_process	11631	4	280/262	4	0.09	3e-07	5.89038e-06	comp27489_c0_seq1,comp27938_c0_seq2,comp298801_c0_seq1,comp8955_c0_seq2
GO:0051088	PMA-inducible membrane protein ectodomain proteolysis	biological_process	11631	4	280/262	4	0.09	3e-07	5.89038e-06	comp27489_c0_seq1,comp27938_c0_seq2,comp298801_c0_seq1,comp8955_c0_seq2
GO:0061302	smooth muscle cell-matrix adhesion	biological_process	11631	4	280/262	4	0.09	3e-07	5.89038e-06	comp15485_c0_seq2,comp21616_c0_seq1,comp22761_c0_seq1,comp23049_c0_seq1
GO:2000097	regulation of smooth muscle cell-matrix adhesion	biological_process	11631	4	280/262	4	0.09	3e-07	5.89038e-06	comp15485_c0_seq2,comp21616_c0_seq1,comp22761_c0_seq1,comp23049_c0_seq1
GO:0006516	glycoprotein catabolic process	biological_process	11631	6	280/262	4	0.14	4.3e-06	7.02448e-05	comp103152_c0_seq1,comp26755_c0_seq1,comp584294_c0_seq1,comp85863_c0_seq1
GO:0048247	lymphocyte chemotaxis	biological_process	11631	6	280/262	4	0.14	4.3e-06	7.02448e-05	comp24059_c0_seq3,comp27489_c0_seq1,comp298801_c0_seq1,comp8955_c0_seq2
GO:2000403	positive regulation of lymphocyte migration	biological_process	11631	6	280/262	4	0.14	4.3e-06	7.02448e-05	comp24059_c0_seq3,comp27489_c0_seq1,comp298801_c0_seq1,comp8955_c0_seq2
GO:2000406	positive regulation of T cell migration	biological_process	11631	6	280/262	4	0.14	4.3e-06	7.02448e-05	comp24059_c0_seq3,comp27489_c0_seq1,comp298801_c0_seq1,comp8955_c0_seq2
GO:0002532	production of molecular mediator involved in inflammatory response	biological_process	11631	7	280/262	4	0.16	9.9e-06	0.000150864	comp133729_c0_seq1,comp21616_c0_seq1,comp22761_c0_seq1,comp23049_c0_seq1
GO:0046471	phosphatidylglycerol metabolic process	biological_process	11631	7	280/262	4	0.16	9.9e-06	0.000150864	comp16254_c0_seq1,comp22670_c0_seq1,comp243794_c0_seq1,comp28307_c0_seq6
GO:0032602	chemokine production	biological_process	11631	8	280/262	4	0.19	1.9e-05	0.000238025	comp133729_c0_seq1,comp21616_c0_seq1,comp22761_c0_seq1,comp23049_c0_seq1
GO:0032642	regulation of chemokine production	biological_process	11631	8	280/262	4	0.19	1.9e-05	0.000238025	comp133729_c0_seq1,comp21616_c0_seq1,comp22761_c0_seq1,comp23049_c0_seq1
GO:0006684	sphingomyelin metabolic process	biological_process	11631	9	280/262	4	0.21	3.4e-05	0.000410817	comp14086_c0_seq1,comp24358_c0_seq1,comp30012_c0_seq2,comp30265_c0_seq1
GO:0002687	positive regulation of leukocyte migration	biological_process	11631	10	280/262	4	0.24	5.6e-05	0.000605037	comp24059_c0_seq3,comp27489_c0_seq1,comp298801_c0_seq1,comp8955_c0_seq2
GO:0048008	platelet-derived growth factor receptor signaling pathway	biological_process	11631	10	280/262	4	0.24	5.6e-05	0.000605037	comp21616_c0_seq1,comp22761_c0_seq1,comp23049_c0_seq1,comp9698_c0_seq1
GO:0030316	osteoclast differentiation	biological_process	11631	16	280/262	4	0.38	0.00044	0.00401107	comp125020_c0_seq1,comp189037_c0_seq1,comp242634_c0_seq1,comp323435_c0_seq1
GO:0030595	leukocyte chemotaxis	biological_process	11631	17	280/262	4	0.4	0.00056	0.0047449	comp24059_c0_seq3,comp27489_c0_seq1,comp298801_c0_seq1,comp8955_c0_seq2
GO:0046470	phosphatidylcholine metabolic process	biological_process	11631	18	280/262	4	0.42	0.00071	0.00582257	comp16254_c0_seq1,comp22670_c0_seq1,comp26179_c0_seq2,comp31237_c0_seq5
GO:0006687	glycosphingolipid metabolic process	biological_process	11631	21	280/262	4	0.49	0.00131	0.0100188	comp14086_c0_seq1,comp22408_c0_seq1,comp24358_c0_seq1,comp30265_c0_seq1
GO:0034612	response to tumor necrosis factor	biological_process	11631	23	280/262	4	0.54	0.00187	0.013305	comp27489_c0_seq1,comp27938_c0_seq2,comp298801_c0_seq1,comp8955_c0_seq2
GO:0048771	tissue remodeling	biological_process	11631	25	280/262	4	0.59	0.00257	0.0175516	comp125020_c0_seq1,comp17260_c0_seq1,comp20519_c0_seq1,comp24059_c0_seq3
GO:0060326	cell chemotaxis	biological_process	11631	30	280/262	4	0.71	0.00508	0.0314344	comp24059_c0_seq3,comp27489_c0_seq1,comp298801_c0_seq1,comp8955_c0_seq2
GO:0030336	negative regulation of cell migration	biological_process	11631	33	280/262	4	0.78	0.00718	0.0414745	comp21616_c0_seq1,comp22761_c0_seq1,comp23049_c0_seq1,comp425731_c0_seq1
GO:0002573	myeloid leukocyte differentiation	biological_process	11631	34	280/262	4	0.8	0.00799	0.0445781	comp125020_c0_seq1,comp189037_c0_seq1,comp242634_c0_seq1,comp323435_c0_seq1
GO:0002534	cytokine production involved in inflammatory response	biological_process	11631	3	280/262	3	0.07	1.3e-05	0.000170167	comp21616_c0_seq1,comp22761_c0_seq1,comp23049_c0_seq1
GO:0006685	sphingomyelin catabolic process	biological_process	11631	3	280/262	3	0.07	1.3e-05	0.000170167	comp24358_c0_seq1,comp30012_c0_seq2,comp30265_c0_seq1
GO:0032682	negative regulation of chemokine production	biological_process	11631	3	280/262	3	0.07	1.3e-05	0.000170167	comp21616_c0_seq1,comp22761_c0_seq1,comp23049_c0_seq1
GO:0034439	lipoprotein lipid oxidation	biological_process	11631	3	280/262	3	0.07	1.3e-05	0.000170167	comp21616_c0_seq1,comp22761_c0_seq1,comp23049_c0_seq1
GO:0034442	regulation of lipoprotein oxidation	biological_process	11631	3	280/262	3	0.07	1.3e-05	0.000170167	comp21616_c0_seq1,comp22761_c0_seq1,comp23049_c0_seq1
GO:0034443	negative regulation of lipoprotein oxidation	biological_process	11631	3	280/262	3	0.07	1.3e-05	0.000170167	comp21616_c0_seq1,comp22761_c0_seq1,comp23049_c0_seq1
GO:0042160	lipoprotein modification	biological_process	11631	3	280/262	3	0.07	1.3e-05	0.000170167	comp21616_c0_seq1,comp22761_c0_seq1,comp23049_c0_seq1
GO:0042161	lipoprotein oxidation	biological_process	11631	3	280/262	3	0.07	1.3e-05	0.000170167	comp21616_c0_seq1,comp22761_c0_seq1,comp23049_c0_seq1
GO:0050746	regulation of lipoprotein metabolic process	biological_process	11631	3	280/262	3	0.07	1.3e-05	0.000170167	comp21616_c0_seq1,comp22761_c0_seq1,comp23049_c0_seq1
GO:0050748	negative regulation of lipoprotein metabolic process	biological_process	11631	3	280/262	3	0.07	1.3e-05	0.000170167	comp21616_c0_seq1,comp22761_c0_seq1,comp23049_c0_seq1
GO:0051089	constitutive protein ectodomain proteolysis	biological_process	11631	3	280/262	3	0.07	1.3e-05	0.000170167	comp27489_c0_seq1,comp298801_c0_seq1,comp8955_c0_seq2
GO:0060587	regulation of lipoprotein lipid oxidation	biological_process	11631	3	280/262	3	0.07	1.3e-05	0.000170167	comp21616_c0_seq1,comp22761_c0_seq1,comp23049_c0_seq1
GO:0060588	negative regulation of lipoprotein lipid oxidation	biological_process	11631	3	280/262	3	0.07	1.3e-05	0.000170167	comp21616_c0_seq1,comp22761_c0_seq1,comp23049_c0_seq1
GO:0071605	monocyte chemotactic protein-1 production	biological_process	11631	3	280/262	3	0.07	1.3e-05	0.000170167	comp21616_c0_seq1,comp22761_c0_seq1,comp23049_c0_seq1
GO:0071637	regulation of monocyte chemotactic protein-1 production	biological_process	11631	3	280/262	3	0.07	1.3e-05	0.000170167	comp21616_c0_seq1,comp22761_c0_seq1,comp23049_c0_seq1
GO:0071638	negative regulation of monocyte chemotactic protein-1 production	biological_process	11631	3	280/262	3	0.07	1.3e-05	0.000170167	comp21616_c0_seq1,comp22761_c0_seq1,comp23049_c0_seq1
GO:1900015	regulation of cytokine production involved in inflammatory response	biological_process	11631	3	280/262	3	0.07	1.3e-05	0.000170167	comp21616_c0_seq1,comp22761_c0_seq1,comp23049_c0_seq1
GO:1900016	negative regulation of cytokine production involved in inflammatory response	biological_process	11631	3	280/262	3	0.07	1.3e-05	0.000170167	comp21616_c0_seq1,comp22761_c0_seq1,comp23049_c0_seq1
GO:2000098	negative regulation of smooth muscle cell-matrix adhesion	biological_process	11631	3	280/262	3	0.07	1.3e-05	0.000170167	comp21616_c0_seq1,comp22761_c0_seq1,comp23049_c0_seq1
GO:2000402	negative regulation of lymphocyte migration	biological_process	11631	3	280/262	3	0.07	1.3e-05	0.000170167	comp21616_c0_seq1,comp22761_c0_seq1,comp23049_c0_seq1
GO:2000405	negative regulation of T cell migration	biological_process	11631	3	280/262	3	0.07	1.3e-05	0.000170167	comp21616_c0_seq1,comp22761_c0_seq1,comp23049_c0_seq1
GO:0010642	negative regulation of platelet-derived growth factor receptor signaling pathway	biological_process	11631	4	280/262	3	0.09	5.1e-05	0.000559903	comp21616_c0_seq1,comp22761_c0_seq1,comp23049_c0_seq1
GO:0014012	peripheral nervous system axon regeneration	biological_process	11631	4	280/262	3	0.09	5.1e-05	0.000559903	comp21616_c0_seq1,comp22761_c0_seq1,comp23049_c0_seq1
GO:0018158	protein oxidation	biological_process	11631	4	280/262	3	0.09	5.1e-05	0.000559903	comp158003_c0_seq1,comp3511_c0_seq1,comp356715_c0_seq1
GO:0030195	negative regulation of blood coagulation	biological_process	11631	4	280/262	3	0.09	5.1e-05	0.000559903	comp18541_c0_seq2,comp22294_c0_seq1,comp9698_c0_seq1
GO:0031639	plasminogen activation	biological_process	11631	4	280/262	3	0.09	5.1e-05	0.000559903	comp18541_c0_seq2,comp22294_c0_seq1,comp9698_c0_seq1
GO:0042730	fibrinolysis	biological_process	11631	4	280/262	3	0.09	5.1e-05	0.000559903	comp18541_c0_seq2,comp22294_c0_seq1,comp9698_c0_seq1
GO:0050819	negative regulation of coagulation	biological_process	11631	4	280/262	3	0.09	5.1e-05	0.000559903	comp18541_c0_seq2,comp22294_c0_seq1,comp9698_c0_seq1
GO:1900047	negative regulation of hemostasis	biological_process	11631	4	280/262	3	0.09	5.1e-05	0.000559903	comp18541_c0_seq2,comp22294_c0_seq1,comp9698_c0_seq1
GO:0010640	regulation of platelet-derived growth factor receptor signaling pathway	biological_process	11631	5	280/262	3	0.12	0.00012	0.00119532	comp21616_c0_seq1,comp22761_c0_seq1,comp23049_c0_seq1
GO:0010818	T cell chemotaxis	biological_process	11631	5	280/262	3	0.12	0.00012	0.00119532	comp27489_c0_seq1,comp298801_c0_seq1,comp8955_c0_seq2
GO:0010819	regulation of T cell chemotaxis	biological_process	11631	5	280/262	3	0.12	0.00012	0.00119532	comp27489_c0_seq1,comp298801_c0_seq1,comp8955_c0_seq2
GO:0010820	positive regulation of T cell chemotaxis	biological_process	11631	5	280/262	3	0.12	0.00012	0.00119532	comp27489_c0_seq1,comp298801_c0_seq1,comp8955_c0_seq2
GO:1901623	regulation of lymphocyte chemotaxis	biological_process	11631	5	280/262	3	0.12	0.00012	0.00119532	comp27489_c0_seq1,comp298801_c0_seq1,comp8955_c0_seq2
GO:0006655	phosphatidylglycerol biosynthetic process	biological_process	11631	6	280/262	3	0.14	0.00024	0.00227944	comp16254_c0_seq1,comp243794_c0_seq1,comp28307_c0_seq6
GO:0007220	Notch receptor processing	biological_process	11631	6	280/262	3	0.14	0.00024	0.00227944	comp27489_c0_seq1,comp298801_c0_seq1,comp8955_c0_seq2
GO:0048662	negative regulation of smooth muscle cell proliferation	biological_process	11631	6	280/262	3	0.14	0.00024	0.00227944	comp21616_c0_seq1,comp22761_c0_seq1,comp23049_c0_seq1
GO:0007271	synaptic transmission, cholinergic	biological_process	11631	7	280/262	3	0.16	0.00042	0.00384592	comp143500_c0_seq1,comp24559_c0_seq1,comp562175_c0_seq1
GO:0001990	regulation of systemic arterial blood pressure by hormone	biological_process	11631	8	280/262	3	0.19	0.00066	0.00545636	comp12743_c0_seq1,comp259705_c0_seq1,comp29503_c0_seq1
GO:0002688	regulation of leukocyte chemotaxis	biological_process	11631	8	280/262	3	0.19	0.00066	0.00545636	comp27489_c0_seq1,comp298801_c0_seq1,comp8955_c0_seq2
GO:0002690	positive regulation of leukocyte chemotaxis	biological_process	11631	8	280/262	3	0.19	0.00066	0.00545636	comp27489_c0_seq1,comp298801_c0_seq1,comp8955_c0_seq2
GO:0003044	regulation of systemic arterial blood pressure mediated by a chemical signal	biological_process	11631	9	280/262	3	0.21	0.00098	0.00758015	comp12743_c0_seq1,comp259705_c0_seq1,comp29503_c0_seq1
GO:0030149	sphingolipid catabolic process	biological_process	11631	9	280/262	3	0.21	0.00098	0.00758015	comp24358_c0_seq1,comp30012_c0_seq2,comp30265_c0_seq1
GO:0030193	regulation of blood coagulation	biological_process	11631	9	280/262	3	0.21	0.00098	0.00758015	comp18541_c0_seq2,comp22294_c0_seq1,comp9698_c0_seq1
GO:0046513	ceramide biosynthetic process	biological_process	11631	9	280/262	3	0.21	0.00098	0.00758015	comp14086_c0_seq1,comp24358_c0_seq1,comp30265_c0_seq1
GO:1900046	regulation of hemostasis	biological_process	11631	9	280/262	3	0.21	0.00098	0.00758015	comp18541_c0_seq2,comp22294_c0_seq1,comp9698_c0_seq1
GO:0007213	G-protein coupled acetylcholine receptor signaling pathway	biological_process	11631	10	280/262	3	0.24	0.00137	0.0103613	comp288671_c0_seq1,comp425731_c0_seq1,comp550428_c0_seq1
GO:0031103	axon regeneration	biological_process	11631	10	280/262	3	0.24	0.00137	0.0103613	comp21616_c0_seq1,comp22761_c0_seq1,comp23049_c0_seq1
GO:0050818	regulation of coagulation	biological_process	11631	10	280/262	3	0.24	0.00137	0.0103613	comp18541_c0_seq2,comp22294_c0_seq1,comp9698_c0_seq1
GO:0046466	membrane lipid catabolic process	biological_process	11631	11	280/262	3	0.26	0.00185	0.0132551	comp24358_c0_seq1,comp30012_c0_seq2,comp30265_c0_seq1
GO:2000539	regulation of protein geranylgeranylation	biological_process	11631	11	280/262	3	0.26	0.00185	0.0132551	comp288671_c0_seq1,comp545919_c0_seq1,comp550428_c0_seq1
GO:2000541	positive regulation of protein geranylgeranylation	biological_process	11631	11	280/262	3	0.26	0.00185	0.0132551	comp288671_c0_seq1,comp545919_c0_seq1,comp550428_c0_seq1
GO:0001906	cell killing	biological_process	11631	12	280/262	3	0.28	0.00242	0.0166947	comp121968_c0_seq1,comp23402_c0_seq1,comp750_c0_seq1
GO:0003073	regulation of systemic arterial blood pressure	biological_process	11631	13	280/262	3	0.31	0.0031	0.0206869	comp12743_c0_seq1,comp259705_c0_seq1,comp29503_c0_seq1
GO:0031102	neuron projection regeneration	biological_process	11631	13	280/262	3	0.31	0.0031	0.0206869	comp21616_c0_seq1,comp22761_c0_seq1,comp23049_c0_seq1
GO:0045670	regulation of osteoclast differentiation	biological_process	11631	13	280/262	3	0.31	0.0031	0.0206869	comp189037_c0_seq1,comp242634_c0_seq1,comp323435_c0_seq1
GO:0045887	positive regulation of synaptic growth at neuromuscular junction	biological_process	11631	13	280/262	3	0.31	0.0031	0.0206869	comp288671_c0_seq1,comp545919_c0_seq1,comp550428_c0_seq1
GO:0050886	endocrine process	biological_process	11631	13	280/262	3	0.31	0.0031	0.0206869	comp12743_c0_seq1,comp259705_c0_seq1,comp29503_c0_seq1
GO:0010955	negative regulation of protein processing	biological_process	11631	14	280/262	3	0.33	0.00387	0.0246185	comp247380_c0_seq1,comp26927_c0_seq1,comp9698_c0_seq1
GO:0048660	regulation of smooth muscle cell proliferation	biological_process	11631	14	280/262	3	0.33	0.00387	0.0246185	comp21616_c0_seq1,comp22761_c0_seq1,comp23049_c0_seq1
GO:1903318	negative regulation of protein maturation	biological_process	11631	14	280/262	3	0.33	0.00387	0.0246185	comp247380_c0_seq1,comp26927_c0_seq1,comp9698_c0_seq1
GO:0018344	protein geranylgeranylation	biological_process	11631	15	280/262	3	0.35	0.00476	0.0296339	comp288671_c0_seq1,comp545919_c0_seq1,comp550428_c0_seq1
GO:0048659	smooth muscle cell proliferation	biological_process	11631	15	280/262	3	0.35	0.00476	0.0296339	comp21616_c0_seq1,comp22761_c0_seq1,comp23049_c0_seq1
GO:0051962	positive regulation of nervous system development	biological_process	11631	15	280/262	3	0.35	0.00476	0.0296339	comp288671_c0_seq1,comp545919_c0_seq1,comp550428_c0_seq1
GO:0051965	positive regulation of synapse assembly	biological_process	11631	15	280/262	3	0.35	0.00476	0.0296339	comp288671_c0_seq1,comp545919_c0_seq1,comp550428_c0_seq1
GO:0001818	negative regulation of cytokine production	biological_process	11631	16	280/262	3	0.38	0.00576	0.0346959	comp21616_c0_seq1,comp22761_c0_seq1,comp23049_c0_seq1
GO:0007566	embryo implantation	biological_process	11631	16	280/262	3	0.38	0.00576	0.0346959	comp15485_c0_seq2,comp215382_c0_seq1,comp30896_c0_seq1
GO:0048678	response to axon injury	biological_process	11631	16	280/262	3	0.38	0.00576	0.0346959	comp21616_c0_seq1,comp22761_c0_seq1,comp23049_c0_seq1
GO:0050714	positive regulation of protein secretion	biological_process	11631	16	280/262	3	0.38	0.00576	0.0346959	comp133729_c0_seq1,comp24059_c0_seq3,comp27938_c0_seq2
GO:0032314	regulation of Rac GTPase activity	biological_process	11631	17	280/262	3	0.4	0.00687	0.0401964	comp288671_c0_seq1,comp545919_c0_seq1,comp550428_c0_seq1
GO:0044089	positive regulation of cellular component biogenesis	biological_process	11631	17	280/262	3	0.4	0.00687	0.0401964	comp288671_c0_seq1,comp545919_c0_seq1,comp550428_c0_seq1
GO:0018342	protein prenylation	biological_process	11631	18	280/262	3	0.42	0.0081	0.0445827	comp288671_c0_seq1,comp545919_c0_seq1,comp550428_c0_seq1
GO:0043525	positive regulation of neuron apoptotic process	biological_process	11631	18	280/262	3	0.42	0.0081	0.0445827	comp288671_c0_seq1,comp545919_c0_seq1,comp550428_c0_seq1
GO:0061041	regulation of wound healing	biological_process	11631	18	280/262	3	0.42	0.0081	0.0445827	comp18541_c0_seq2,comp22294_c0_seq1,comp9698_c0_seq1
GO:0097354	prenylation	biological_process	11631	18	280/262	3	0.42	0.0081	0.0445827	comp288671_c0_seq1,comp545919_c0_seq1,comp550428_c0_seq1
GO:1901216	positive regulation of neuron death	biological_process	11631	18	280/262	3	0.42	0.0081	0.0445827	comp288671_c0_seq1,comp545919_c0_seq1,comp550428_c0_seq1
GO:0001991	regulation of systemic arterial blood pressure by circulatory renin-angiotensin	biological_process	11631	2	280/262	2	0.05	0.00055	0.00467958	comp12743_c0_seq1,comp259705_c0_seq1
GO:0002002	regulation of angiotensin levels in blood	biological_process	11631	2	280/262	2	0.05	0.00055	0.00467958	comp12743_c0_seq1,comp259705_c0_seq1
GO:0010813	neuropeptide catabolic process	biological_process	11631	2	280/262	2	0.05	0.00055	0.00467958	comp12743_c0_seq1,comp259705_c0_seq1
GO:0010814	substance P catabolic process	biological_process	11631	2	280/262	2	0.05	0.00055	0.00467958	comp12743_c0_seq1,comp259705_c0_seq1
GO:0010816	calcitonin catabolic process	biological_process	11631	2	280/262	2	0.05	0.00055	0.00467958	comp12743_c0_seq1,comp259705_c0_seq1
GO:0034959	endothelin maturation	biological_process	11631	2	280/262	2	0.05	0.00055	0.00467958	comp12743_c0_seq1,comp259705_c0_seq1
GO:0036151	phosphatidylcholine acyl-chain remodeling	biological_process	11631	2	280/262	2	0.05	0.00055	0.00467958	comp16254_c0_seq1,comp22670_c0_seq1
GO:0036152	phosphatidylethanolamine acyl-chain remodeling	biological_process	11631	2	280/262	2	0.05	0.00055	0.00467958	comp16254_c0_seq1,comp22670_c0_seq1
GO:0044179	hemolysis in other organism	biological_process	11631	2	280/262	2	0.05	0.00055	0.00467958	comp121968_c0_seq1,comp750_c0_seq1
GO:0051715	cytolysis in other organism	biological_process	11631	2	280/262	2	0.05	0.00055	0.00467958	comp121968_c0_seq1,comp750_c0_seq1
GO:0051919	positive regulation of fibrinolysis	biological_process	11631	2	280/262	2	0.05	0.00055	0.00467958	comp18541_c0_seq2,comp22294_c0_seq1
GO:0002691	regulation of cellular extravasation	biological_process	11631	3	280/262	2	0.07	0.00163	0.0119729	comp24059_c0_seq3,comp425731_c0_seq1
GO:0051043	regulation of membrane protein ectodomain proteolysis	biological_process	11631	3	280/262	2	0.07	0.00163	0.0119729	comp24059_c0_seq3,comp27938_c0_seq2
GO:0051044	positive regulation of membrane protein ectodomain proteolysis	biological_process	11631	3	280/262	2	0.07	0.00163	0.0119729	comp24059_c0_seq3,comp27938_c0_seq2
GO:0051917	regulation of fibrinolysis	biological_process	11631	3	280/262	2	0.07	0.00163	0.0119729	comp18541_c0_seq2,comp22294_c0_seq1
GO:0002673	regulation of acute inflammatory response	biological_process	11631	4	280/262	2	0.09	0.00321	0.021009	comp24059_c0_seq3,comp26927_c0_seq1
GO:0007340	acrosome reaction	biological_process	11631	4	280/262	2	0.09	0.00321	0.021009	comp27832_c0_seq1,comp425731_c0_seq1
GO:0035419	activation of MAPK activity involved in innate immune response	biological_process	11631	4	280/262	2	0.09	0.00321	0.021009	comp13676_c0_seq1,comp24059_c0_seq3
GO:0043615	astrocyte cell migration	biological_process	11631	4	280/262	2	0.09	0.00321	0.021009	comp17260_c0_seq1,comp20519_c0_seq1
GO:0045123	cellular extravasation	biological_process	11631	4	280/262	2	0.09	0.00321	0.021009	comp24059_c0_seq3,comp425731_c0_seq1
GO:0060177	regulation of angiotensin metabolic process	biological_process	11631	4	280/262	2	0.09	0.00321	0.021009	comp12743_c0_seq1,comp259705_c0_seq1
GO:0019695	choline metabolic process	biological_process	11631	5	280/262	2	0.12	0.00527	0.0322196	comp143500_c0_seq1,comp562175_c0_seq1
GO:0035307	positive regulation of protein dephosphorylation	biological_process	11631	5	280/262	2	0.12	0.00527	0.0322196	comp24358_c0_seq1,comp30265_c0_seq1
GO:0055078	sodium ion homeostasis	biological_process	11631	5	280/262	2	0.12	0.00527	0.0322196	comp23227_c0_seq1,comp29503_c0_seq1
GO:0072376	protein activation cascade	biological_process	11631	5	280/262	2	0.12	0.00527	0.0322196	comp16354_c0_seq1,comp26927_c0_seq1
GO:0001955	blood vessel maturation	biological_process	11631	6	280/262	2	0.14	0.00778	0.0435254	comp215382_c0_seq1,comp30896_c0_seq1
GO:0010815	bradykinin catabolic process	biological_process	11631	6	280/262	2	0.14	0.00778	0.0435254	comp12743_c0_seq1,comp259705_c0_seq1
GO:0019835	cytolysis	biological_process	11631	6	280/262	2	0.14	0.00778	0.0435254	comp121968_c0_seq1,comp750_c0_seq1
GO:0022617	extracellular matrix disassembly	biological_process	11631	6	280/262	2	0.14	0.00778	0.0435254	comp18057_c0_seq2,comp24399_c0_seq1
GO:0031640	killing of cells of other organism	biological_process	11631	6	280/262	2	0.14	0.00778	0.0435254	comp121968_c0_seq1,comp750_c0_seq1
GO:0035306	positive regulation of dephosphorylation	biological_process	11631	6	280/262	2	0.14	0.00778	0.0435254	comp24358_c0_seq1,comp30265_c0_seq1
GO:0042447	hormone catabolic process	biological_process	11631	6	280/262	2	0.14	0.00778	0.0435254	comp12743_c0_seq1,comp259705_c0_seq1
GO:0044364	disruption of cells of other organism	biological_process	11631	6	280/262	2	0.14	0.00778	0.0435254	comp121968_c0_seq1,comp750_c0_seq1
GO:0043473	pigmentation	biological_process	11631	55	280/262	8	1.3	0.00927	0.050344	comp103152_c0_seq1,comp26755_c0_seq1,comp584294_c0_seq1,comp6576_c0_seq1,comp85863_c0_seq1
GO:0045833	negative regulation of lipid metabolic process	biological_process	11631	19	280/262	8	0.45	0.00946	0.0512396	comp21616_c0_seq1,comp22761_c0_seq1,comp23049_c0_seq1
GO:0006796	phosphate-containing compound metabolic process	biological_process	11631	1356	280/262	8	31.94	0.00966	0.0521844	comp110095_c0_seq1,comp11693_c0_seq1,comp11697_c0_seq1,comp121968_c0_seq1,comp13676_c0_seq1,comp14086_c0_seq1,comp16254_c0_seq1,comp189037_c0_seq1,comp189809_c0_seq1,comp19532_c0_seq1,comp198169_c0_seq1,comp213469_c0_seq1,comp21910_c0_seq2,comp22408_c0_seq1,comp22670_c0_seq1,comp23402_c0_seq1,comp23636_c0_seq2,comp24059_c0_seq3,comp241560_c0_seq1,comp242634_c0_seq1,comp24358_c0_seq1,comp243794_c0…
GO:0001525	angiogenesis	biological_process	11631	101	280/262	8	2.38	0.00969	0.0522084	comp15485_c0_seq2,comp164465_c0_seq1,comp17260_c0_seq1,comp20519_c0_seq1,comp21616_c0_seq1,comp24059_c0_seq3,comp28433_c0_seq1
GO:2000146	negative regulation of cell motility	biological_process	11631	36	280/262	8	0.85	0.00978	0.0525546	comp21616_c0_seq1,comp22761_c0_seq1,comp23049_c0_seq1,comp425731_c0_seq1
GO:0048870	cell motility	biological_process	11631	450	280/262	8	10.6	0.00982	0.0526311	comp125020_c0_seq1,comp15485_c0_seq2,comp17260_c0_seq1,comp20519_c0_seq1,comp21616_c0_seq1,comp22761_c0_seq1,comp23049_c0_seq1,comp24059_c0_seq3,comp243794_c0_seq1,comp246820_c0_seq1,comp2487_c0_seq1,comp27489_c0_seq1,comp27938_c0_seq2,comp28307_c0_seq6,comp28433_c0_seq1,comp298801_c0_seq1,comp425731_c0_seq1,comp8955_c0_seq2,comp9698_c0_seq1
GO:0051674	localization of cell	biological_process	11631	452	280/262	8	10.65	0.01027	0.0548988	comp125020_c0_seq1,comp15485_c0_seq2,comp17260_c0_seq1,comp20519_c0_seq1,comp21616_c0_seq1,comp22761_c0_seq1,comp23049_c0_seq1,comp24059_c0_seq3,comp243794_c0_seq1,comp246820_c0_seq1,comp2487_c0_seq1,comp27489_c0_seq1,comp27938_c0_seq2,comp28307_c0_seq6,comp28433_c0_seq1,comp298801_c0_seq1,comp425731_c0_seq1,comp8955_c0_seq2,comp9698_c0_seq1
GO:0001921	positive regulation of receptor recycling	biological_process	11631	7	280/262	8	0.16	0.01073	0.0565356	comp12743_c0_seq1,comp259705_c0_seq1
GO:0003081	regulation of systemic arterial blood pressure by renin-angiotensin	biological_process	11631	7	280/262	8	0.16	0.01073	0.0565356	comp12743_c0_seq1,comp259705_c0_seq1
GO:0006654	phosphatidic acid biosynthetic process	biological_process	11631	7	280/262	8	0.16	0.01073	0.0565356	comp243794_c0_seq1,comp28307_c0_seq6
GO:0035304	regulation of protein dephosphorylation	biological_process	11631	7	280/262	7	0.16	0.01073	0.0565356	comp24358_c0_seq1,comp30265_c0_seq1
GO:0043171	peptide catabolic process	biological_process	11631	7	280/262	7	0.16	0.01073	0.0565356	comp12743_c0_seq1,comp259705_c0_seq1
GO:0009306	protein secretion	biological_process	11631	37	280/262	7	0.87	0.01077	0.0565356	comp133729_c0_seq1,comp24059_c0_seq3,comp27938_c0_seq2,comp28433_c0_seq1
GO:0051271	negative regulation of cellular component movement	biological_process	11631	37	280/262	7	0.87	0.01077	0.0565356	comp21616_c0_seq1,comp22761_c0_seq1,comp23049_c0_seq1,comp425731_c0_seq1
GO:0008289	lipid binding	molecular_function	11631	361	280/262	7	9.2	0.01086	0.0568618	comp110527_c0_seq1,comp11381_c0_seq1,comp13565_c0_seq1,comp20856_c0_seq1,comp21616_c0_seq1,comp22761_c0_seq1,comp23049_c0_seq1,comp243794_c0_seq1,comp246820_c0_seq1,comp26179_c0_seq2,comp27832_c0_seq1,comp28307_c0_seq6,comp28433_c0_seq1,comp31237_c0_seq5,comp350707_c0_seq1,comp425731_c0_seq1,comp432058_c0_seq1
GO:0005976	polysaccharide metabolic process	biological_process	11631	58	280/262	7	1.37	0.01154	0.0602677	comp133729_c0_seq1,comp248623_c0_seq1,comp25965_c0_seq1,comp26899_c0_seq2,comp30341_c0_seq1
GO:0030148	sphingolipid biosynthetic process	biological_process	11631	21	280/262	7	0.49	0.01254	0.0653232	comp14086_c0_seq1,comp24358_c0_seq1,comp30265_c0_seq1
GO:0051094	positive regulation of developmental process	biological_process	11631	244	280/262	7	5.75	0.01272	0.0660922	comp103152_c0_seq1,comp24059_c0_seq3,comp26755_c0_seq1,comp27938_c0_seq2,comp28433_c0_seq1,comp288671_c0_seq1,comp425731_c0_seq1,comp545919_c0_seq1,comp550428_c0_seq1,comp584294_c0_seq1,comp6576_c0_seq1,comp85863_c0_seq1
GO:0002253	activation of immune response	biological_process	11631	39	280/262	7	0.92	0.01293	0.0668432	comp13676_c0_seq1,comp24059_c0_seq3,comp26927_c0_seq1,comp28433_c0_seq1
GO:0008277	regulation of G-protein coupled receptor protein signaling pathway	biological_process	11631	39	280/262	7	0.92	0.01293	0.0668432	comp246820_c0_seq1,comp259705_c0_seq1,comp28390_c0_seq1,comp425731_c0_seq1
GO:0007596	blood coagulation	biological_process	11631	83	280/262	7	1.96	0.01337	0.0689433	comp15360_c0_seq1,comp16354_c0_seq1,comp18541_c0_seq2,comp22294_c0_seq1,comp31033_c0_seq3,comp9698_c0_seq1
GO:1901136	carbohydrate derivative catabolic process	biological_process	11631	402	280/262	7	9.47	0.01406	0.0718519	comp103152_c0_seq1,comp133729_c0_seq1,comp215765_c0_seq1,comp248623_c0_seq1,comp25965_c0_seq1,comp26755_c0_seq1,comp26899_c0_seq2,comp285047_c0_seq1,comp286863_c0_seq1,comp288671_c0_seq1,comp30341_c0_seq1,comp3429_c0_seq1,comp545919_c0_seq1,comp550428_c0_seq1,comp584294_c0_seq1,comp771847_c0_seq1,comp85863_c0_seq1
GO:0014909	smooth muscle cell migration	biological_process	11631	8	280/262	7	0.19	0.01408	0.0718519	comp15485_c0_seq2,comp9698_c0_seq1
GO:0042135	neurotransmitter catabolic process	biological_process	11631	8	280/262	7	0.19	0.01408	0.0718519	comp143500_c0_seq1,comp24559_c0_seq1
GO:0046473	phosphatidic acid metabolic process	biological_process	11631	8	280/262	7	0.19	0.01408	0.0718519	comp243794_c0_seq1,comp28307_c0_seq6
GO:0032103	positive regulation of response to external stimulus	biological_process	11631	40	280/262	7	0.94	0.01411	0.0718519	comp24059_c0_seq3,comp27489_c0_seq1,comp298801_c0_seq1,comp8955_c0_seq2
GO:0008217	regulation of blood pressure	biological_process	11631	22	280/262	7	0.52	0.01427	0.0723061	comp12743_c0_seq1,comp259705_c0_seq1,comp29503_c0_seq1
GO:0050708	regulation of protein secretion	biological_process	11631	22	280/262	7	0.52	0.01427	0.0723061	comp133729_c0_seq1,comp24059_c0_seq3,comp27938_c0_seq2
GO:0010942	positive regulation of cell death	biological_process	11631	110	280/262	7	2.59	0.01504	0.0758313	comp24059_c0_seq3,comp24358_c0_seq1,comp27266_c0_seq1,comp288671_c0_seq1,comp30265_c0_seq1,comp545919_c0_seq1,comp550428_c0_seq1
GO:0051046	regulation of secretion	biological_process	11631	110	280/262	7	2.59	0.01504	0.0758313	comp133729_c0_seq1,comp23402_c0_seq1,comp24059_c0_seq3,comp246820_c0_seq1,comp27938_c0_seq2,comp29503_c0_seq1,comp425731_c0_seq1
GO:0006793	phosphorus metabolic process	biological_process	11631	1393	280/262	7	32.81	0.01528	0.0768516	comp110095_c0_seq1,comp11693_c0_seq1,comp11697_c0_seq1,comp121968_c0_seq1,comp13676_c0_seq1,comp14086_c0_seq1,comp16254_c0_seq1,comp189037_c0_seq1,comp189809_c0_seq1,comp19532_c0_seq1,comp198169_c0_seq1,comp213469_c0_seq1,comp21910_c0_seq2,comp22408_c0_seq1,comp22670_c0_seq1,comp23402_c0_seq1,comp23636_c0_seq2,comp24059_c0_seq3,comp241560_c0_seq1,comp242634_c0_seq1,comp24358_c0_seq1,comp243794_c0…
GO:0048639	positive regulation of developmental growth	biological_process	11631	41	280/262	7	0.97	0.01535	0.077014	comp288671_c0_seq1,comp425731_c0_seq1,comp545919_c0_seq1,comp550428_c0_seq1
GO:0032934	sterol binding	molecular_function	11631	21	280/262	7	0.54	0.01549	0.0775259	comp21616_c0_seq1,comp22761_c0_seq1,comp23049_c0_seq1
GO:0030036	actin cytoskeleton organization	biological_process	11631	313	280/262	7	7.37	0.01605	0.0801323	comp114851_c0_seq1,comp19307_c0_seq1,comp23000_c0_seq1,comp23818_c0_seq1,comp25649_c0_seq1,comp25716_c0_seq1,comp27169_c0_seq1,comp28317_c0_seq2,comp29599_c0_seq1,comp30055_c0_seq1,comp30112_c0_seq5,comp30231_c0_seq1,comp337640_c0_seq1,comp5742_c0_seq1
GO:0033273	response to vitamin	biological_process	11631	23	280/262	7	0.54	0.01613	0.0803353	comp125020_c0_seq1,comp198169_c0_seq1,comp24417_c0_seq1
GO:0016894	endonuclease activity, active with either ribo- or deoxyribonucleic acids and producing 3'-phosphomo...	molecular_function	11631	8	280/262	7	0.2	0.01636	0.0812825	comp29863_c0_seq1,comp29863_c1_seq1
GO:0040013	negative regulation of locomotion	biological_process	11631	42	280/262	7	0.99	0.01666	0.0825721	comp21616_c0_seq1,comp22761_c0_seq1,comp23049_c0_seq1,comp425731_c0_seq1
GO:0006979	response to oxidative stress	biological_process	11631	139	280/262	7	3.27	0.01687	0.0834105	comp17260_c0_seq1,comp20519_c0_seq1,comp21616_c0_seq1,comp22761_c0_seq1,comp23049_c0_seq1,comp246820_c0_seq1,comp27938_c0_seq2,comp28433_c0_seq1
GO:0030545	receptor regulator activity	molecular_function	11631	22	280/262	7	0.56	0.0176	0.0868097	comp288671_c0_seq1,comp545919_c0_seq1,comp550428_c0_seq1
GO:0001919	regulation of receptor recycling	biological_process	11631	9	280/262	7	0.21	0.01783	0.0873114	comp12743_c0_seq1,comp259705_c0_seq1
GO:0045453	bone resorption	biological_process	11631	9	280/262	7	0.21	0.01783	0.0873114	comp125020_c0_seq1,comp24059_c0_seq3
GO:2000243	positive regulation of reproductive process	biological_process	11631	9	280/262	7	0.21	0.01783	0.0873114	comp15485_c0_seq2,comp425731_c0_seq1
GO:0043112	receptor metabolic process	biological_process	11631	43	280/262	7	1.01	0.01804	0.0880977	comp12743_c0_seq1,comp246820_c0_seq1,comp259705_c0_seq1,comp545919_c0_seq1
GO:0042308	negative regulation of protein import into nucleus	biological_process	11631	24	280/262	7	0.57	0.01812	0.0880977	comp21616_c0_seq1,comp22761_c0_seq1,comp23049_c0_seq1
GO:0046164	alcohol catabolic process	biological_process	11631	24	280/262	7	0.57	0.01812	0.0880977	comp24358_c0_seq1,comp30012_c0_seq2,comp30265_c0_seq1
GO:0050839	cell adhesion molecule binding	molecular_function	11631	40	280/262	7	1.02	0.01833	0.088907	comp27938_c0_seq2,comp289717_c0_seq1,comp298801_c0_seq1,comp8955_c0_seq2
GO:0051223	regulation of protein transport	biological_process	11631	90	280/262	7	2.12	0.01928	0.0932933	comp133729_c0_seq1,comp21616_c0_seq1,comp22761_c0_seq1,comp23049_c0_seq1,comp24059_c0_seq3,comp27938_c0_seq2
GO:0001819	positive regulation of cytokine production	biological_process	11631	25	280/262	7	0.59	0.02024	0.0937807	comp133729_c0_seq1,comp24059_c0_seq3,comp425731_c0_seq1
GO:0035020	regulation of Rac protein signal transduction	biological_process	11631	25	280/262	7	0.59	0.02024	0.0937807	comp288671_c0_seq1,comp545919_c0_seq1,comp550428_c0_seq1
GO:0006323	DNA packaging	biological_process	11631	91	280/262	7	2.14	0.02025	0.0937807	comp13669_c0_seq1,comp13885_c0_seq1,comp19138_c0_seq1,comp20666_c0_seq1,comp23900_c0_seq1,comp7473_c0_seq1
GO:0048514	blood vessel morphogenesis	biological_process	11631	144	280/262	7	3.39	0.02043	0.0937807	comp15485_c0_seq2,comp164465_c0_seq1,comp17260_c0_seq1,comp20519_c0_seq1,comp21616_c0_seq1,comp24059_c0_seq3,comp28433_c0_seq1,comp9698_c0_seq1
GO:0001948	glycoprotein binding	molecular_function	11631	9	280/262	7	0.23	0.02069	0.0937807	comp288671_c0_seq1,comp550428_c0_seq1
GO:0030029	actin filament-based process	biological_process	11631	324	280/262	7	7.63	0.02098	0.0937807	comp114851_c0_seq1,comp19307_c0_seq1,comp23000_c0_seq1,comp23818_c0_seq1,comp25649_c0_seq1,comp25716_c0_seq1,comp27169_c0_seq1,comp28317_c0_seq2,comp29599_c0_seq1,comp30055_c0_seq1,comp30112_c0_seq5,comp30231_c0_seq1,comp337640_c0_seq1,comp5742_c0_seq1
GO:0044431	Golgi apparatus part	cellular_component	11631	377	280/262	7	9.17	0.02171	0.0937807	comp16354_c0_seq1,comp189037_c0_seq1,comp20378_c0_seq1,comp23593_c0_seq1,comp242634_c0_seq1,comp243794_c0_seq1,comp27489_c0_seq1,comp28307_c0_seq6,comp28390_c0_seq1,comp298801_c0_seq1,comp31112_c0_seq2,comp323435_c0_seq1,comp432058_c0_seq1,comp545919_c0_seq1,comp8955_c0_seq2,comp97134_c0_seq1
GO:0032879	regulation of localization	biological_process	11631	489	280/262	7	11.52	0.02185	0.0937807	comp125020_c0_seq1,comp133729_c0_seq1,comp15485_c0_seq2,comp21616_c0_seq1,comp22761_c0_seq1,comp23049_c0_seq1,comp23402_c0_seq1,comp24059_c0_seq3,comp243794_c0_seq1,comp246820_c0_seq1,comp27489_c0_seq1,comp27938_c0_seq2,comp28307_c0_seq6,comp28433_c0_seq1,comp29503_c0_seq1,comp298801_c0_seq1,comp420415_c0_seq1,comp425731_c0_seq1,comp8955_c0_seq2
GO:0010559	regulation of glycoprotein biosynthetic process	biological_process	11631	10	280/262	7	0.24	0.02195	0.0937807	comp23402_c0_seq1,comp425731_c0_seq1
GO:0033627	cell adhesion mediated by integrin	biological_process	11631	10	280/262	7	0.24	0.02195	0.0937807	comp15485_c0_seq2,comp27938_c0_seq2
GO:0033628	regulation of cell adhesion mediated by integrin	biological_process	11631	10	280/262	7	0.24	0.02195	0.0937807	comp15485_c0_seq2,comp27938_c0_seq2
GO:1903018	regulation of glycoprotein metabolic process	biological_process	11631	10	280/262	7	0.24	0.02195	0.0937807	comp23402_c0_seq1,comp425731_c0_seq1
GO:0007565	female pregnancy	biological_process	11631	46	280/262	7	1.08	0.02259	0.0937807	comp15485_c0_seq2,comp215382_c0_seq1,comp29503_c0_seq1,comp30896_c0_seq1
GO:0042599	lamellar body	cellular_component	11631	10	280/262	7	0.24	0.02332	0.0937807	comp24358_c0_seq1,comp30265_c0_seq1
GO:0007219	Notch signaling pathway	biological_process	11631	94	280/262	6	2.21	0.02335	0.0937807	comp189037_c0_seq1,comp242634_c0_seq1,comp27489_c0_seq1,comp298801_c0_seq1,comp323435_c0_seq1,comp8955_c0_seq2
GO:0001507	acetylcholine catabolic process in synaptic cleft	biological_process	11631	1	280/262	6	0.02	0.02356	0.0937807	comp24559_c0_seq1
GO:0001867	complement activation, lectin pathway	biological_process	11631	1	280/262	6	0.02	0.02356	0.0937807	comp26927_c0_seq1
GO:0002031	G-protein coupled receptor internalization	biological_process	11631	1	280/262	6	0.02	0.02356	0.0937807	comp246820_c0_seq1
GO:0002523	leukocyte migration involved in inflammatory response	biological_process	11631	1	280/262	6	0.02	0.02356	0.0937807	comp24059_c0_seq3
GO:0002692	negative regulation of cellular extravasation	biological_process	11631	1	280/262	6	0.02	0.02356	0.0937807	comp425731_c0_seq1
GO:0002693	positive regulation of cellular extravasation	biological_process	11631	1	280/262	6	0.02	0.02356	0.0937807	comp24059_c0_seq3
GO:0003050	regulation of systemic arterial blood pressure by atrial natriuretic peptide	biological_process	11631	1	280/262	6	0.02	0.02356	0.0937807	comp29503_c0_seq1
GO:0006581	acetylcholine catabolic process	biological_process	11631	1	280/262	6	0.02	0.02356	0.0937807	comp24559_c0_seq1
GO:0006883	cellular sodium ion homeostasis	biological_process	11631	1	280/262	6	0.02	0.02356	0.0937807	comp23227_c0_seq1
GO:0007343	egg activation	biological_process	11631	1	280/262	6	0.02	0.02356	0.0937807	comp425731_c0_seq1
GO:0007597	blood coagulation, intrinsic pathway	biological_process	11631	1	280/262	6	0.02	0.02356	0.0937807	comp16354_c0_seq1
GO:0007598	blood coagulation, extrinsic pathway	biological_process	11631	1	280/262	6	0.02	0.02356	0.0937807	comp16354_c0_seq1
GO:0008291	acetylcholine metabolic process	biological_process	11631	1	280/262	6	0.02	0.02356	0.0937807	comp24559_c0_seq1
GO:0010561	negative regulation of glycoprotein biosynthetic process	biological_process	11631	1	280/262	6	0.02	0.02356	0.0937807	comp23402_c0_seq1
GO:0010612	regulation of cardiac muscle adaptation	biological_process	11631	1	280/262	6	0.02	0.02356	0.0937807	comp23402_c0_seq1
GO:0010616	negative regulation of cardiac muscle adaptation	biological_process	11631	1	280/262	6	0.02	0.02356	0.0937807	comp23402_c0_seq1
GO:0014745	negative regulation of muscle adaptation	biological_process	11631	1	280/262	6	0.02	0.02356	0.0937807	comp23402_c0_seq1
GO:0017187	peptidyl-glutamic acid carboxylation	biological_process	11631	1	280/262	6	0.02	0.02356	0.0937807	comp16354_c0_seq1
GO:0018214	protein carboxylation	biological_process	11631	1	280/262	6	0.02	0.02356	0.0937807	comp16354_c0_seq1
GO:0031321	ascospore-type prospore assembly	biological_process	11631	1	280/262	6	0.02	0.02356	0.0937807	comp350707_c0_seq1
GO:0032735	positive regulation of interleukin-12 production	biological_process	11631	1	280/262	6	0.02	0.02356	0.0937807	comp425731_c0_seq1
GO:0032959	inositol trisphosphate biosynthetic process	biological_process	11631	1	280/262	6	0.02	0.02356	0.0937807	comp28433_c0_seq1
GO:0033591	response to L-ascorbic acid	biological_process	11631	1	280/262	6	0.02	0.02356	0.0937807	comp125020_c0_seq1
GO:0033631	cell-cell adhesion mediated by integrin	biological_process	11631	1	280/262	6	0.02	0.02356	0.0937807	comp27938_c0_seq2
GO:0034238	macrophage fusion	biological_process	11631	1	280/262	6	0.02	0.02356	0.0937807	comp27938_c0_seq2
GO:0034239	regulation of macrophage fusion	biological_process	11631	1	280/262	6	0.02	0.02356	0.0937807	comp27938_c0_seq2
GO:0034241	positive regulation of macrophage fusion	biological_process	11631	1	280/262	6	0.02	0.02356	0.0937807	comp27938_c0_seq2
GO:0035696	monocyte extravasation	biological_process	11631	1	280/262	6	0.02	0.02356	0.0937807	comp425731_c0_seq1
GO:0035722	interleukin-12-mediated signaling pathway	biological_process	11631	1	280/262	6	0.02	0.02356	0.0937807	comp425731_c0_seq1
GO:0035723	interleukin-15-mediated signaling pathway	biological_process	11631	1	280/262	6	0.02	0.02356	0.0937807	comp425731_c0_seq1
GO:0035724	CD24 biosynthetic process	biological_process	11631	1	280/262	6	0.02	0.02356	0.0937807	comp425731_c0_seq1
GO:0035965	cardiolipin acyl-chain remodeling	biological_process	11631	1	280/262	6	0.02	0.02356	0.0937807	comp16254_c0_seq1
GO:0036148	phosphatidylglycerol acyl-chain remodeling	biological_process	11631	1	280/262	6	0.02	0.02356	0.0937807	comp22670_c0_seq1
GO:0043267	negative regulation of potassium ion transport	biological_process	11631	1	280/262	6	0.02	0.02356	0.0937807	comp420415_c0_seq1
GO:0045916	negative regulation of complement activation	biological_process	11631	1	280/262	6	0.02	0.02356	0.0937807	comp26927_c0_seq1
GO:0051546	keratinocyte migration	biological_process	11631	1	280/262	6	0.02	0.02356	0.0937807	comp27938_c0_seq2
GO:0051547	regulation of keratinocyte migration	biological_process	11631	1	280/262	6	0.02	0.02356	0.0937807	comp27938_c0_seq2
GO:0051549	positive regulation of keratinocyte migration	biological_process	11631	1	280/262	6	0.02	0.02356	0.0937807	comp27938_c0_seq2
GO:0060051	negative regulation of protein glycosylation	biological_process	11631	1	280/262	6	0.02	0.02356	0.0937807	comp23402_c0_seq1
GO:0060142	regulation of syncytium formation by plasma membrane fusion	biological_process	11631	1	280/262	6	0.02	0.02356	0.0937807	comp27938_c0_seq2
GO:0060143	positive regulation of syncytium formation by plasma membrane fusion	biological_process	11631	1	280/262	6	0.02	0.02356	0.0937807	comp27938_c0_seq2
GO:0060466	activation of meiosis involved in egg activation	biological_process	11631	1	280/262	6	0.02	0.02356	0.0937807	comp425731_c0_seq1
GO:0060568	regulation of peptide hormone processing	biological_process	11631	1	280/262	6	0.02	0.02356	0.0937807	comp247380_c0_seq1
GO:0060570	negative regulation of peptide hormone processing	biological_process	11631	1	280/262	6	0.02	0.02356	0.0937807	comp247380_c0_seq1
GO:0070671	response to interleukin-12	biological_process	11631	1	280/262	6	0.02	0.02356	0.0937807	comp425731_c0_seq1
GO:0071349	cellular response to interleukin-12	biological_process	11631	1	280/262	6	0.02	0.02356	0.0937807	comp425731_c0_seq1
GO:0071350	cellular response to interleukin-15	biological_process	11631	1	280/262	6	0.02	0.02356	0.0937807	comp425731_c0_seq1
GO:0071529	cementum mineralization	biological_process	11631	1	280/262	6	0.02	0.02356	0.0937807	comp198169_c0_seq1
GO:0072378	blood coagulation, fibrin clot formation	biological_process	11631	1	280/262	6	0.02	0.02356	0.0937807	comp16354_c0_seq1
GO:0072535	tumor necrosis factor (ligand) superfamily member 11 production	biological_process	11631	1	280/262	6	0.02	0.02356	0.0937807	comp24059_c0_seq3
GO:0072672	neutrophil extravasation	biological_process	11631	1	280/262	6	0.02	0.02356	0.0937807	comp24059_c0_seq3
GO:0072677	eosinophil migration	biological_process	11631	1	280/262	6	0.02	0.02356	0.0937807	comp24059_c0_seq3
GO:0072679	thymocyte migration	biological_process	11631	1	280/262	6	0.02	0.02356	0.0937807	comp24059_c0_seq3
GO:0072680	extracellular matrix-dependent thymocyte migration	biological_process	11631	1	280/262	6	0.02	0.02356	0.0937807	comp24059_c0_seq3
GO:0072681	fibronectin-dependent thymocyte migration	biological_process	11631	1	280/262	6	0.02	0.02356	0.0937807	comp24059_c0_seq3
GO:0090195	chemokine secretion	biological_process	11631	1	280/262	6	0.02	0.02356	0.0937807	comp133729_c0_seq1
GO:0090196	regulation of chemokine secretion	biological_process	11631	1	280/262	6	0.02	0.02356	0.0937807	comp133729_c0_seq1
GO:0090197	positive regulation of chemokine secretion	biological_process	11631	1	280/262	6	0.02	0.02356	0.0937807	comp133729_c0_seq1
GO:0090427	activation of meiosis	biological_process	11631	1	280/262	6	0.02	0.02356	0.0937807	comp425731_c0_seq1
GO:1900619	acetate ester metabolic process	biological_process	11631	1	280/262	6	0.02	0.02356	0.0937807	comp24559_c0_seq1
GO:1903019	negative regulation of glycoprotein metabolic process	biological_process	11631	1	280/262	6	0.02	0.02356	0.0937807	comp23402_c0_seq1
GO:2000258	negative regulation of protein activation cascade	biological_process	11631	1	280/262	6	0.02	0.02356	0.0937807	comp26927_c0_seq1
GO:2000307	regulation of tumor necrosis factor (ligand) superfamily member 11 production	biological_process	11631	1	280/262	6	0.02	0.02356	0.0937807	comp24059_c0_seq3
GO:2000309	positive regulation of tumor necrosis factor (ligand) superfamily member 11 production	biological_process	11631	1	280/262	6	0.02	0.02356	0.0937807	comp24059_c0_seq3
GO:2000389	regulation of neutrophil extravasation	biological_process	11631	1	280/262	6	0.02	0.02356	0.0937807	comp24059_c0_seq3
GO:2000391	positive regulation of neutrophil extravasation	biological_process	11631	1	280/262	6	0.02	0.02356	0.0937807	comp24059_c0_seq3
GO:2000410	regulation of thymocyte migration	biological_process	11631	1	280/262	6	0.02	0.02356	0.0937807	comp24059_c0_seq3
GO:2000412	positive regulation of thymocyte migration	biological_process	11631	1	280/262	6	0.02	0.02356	0.0937807	comp24059_c0_seq3
GO:2000413	regulation of fibronectin-dependent thymocyte migration	biological_process	11631	1	280/262	6	0.02	0.02356	0.0937807	comp24059_c0_seq3
GO:2000415	positive regulation of fibronectin-dependent thymocyte migration	biological_process	11631	1	280/262	6	0.02	0.02356	0.0937807	comp24059_c0_seq3
GO:2000416	regulation of eosinophil migration	biological_process	11631	1	280/262	6	0.02	0.02356	0.0937807	comp24059_c0_seq3
GO:2000418	positive regulation of eosinophil migration	biological_process	11631	1	280/262	6	0.02	0.02356	0.0937807	comp24059_c0_seq3
GO:2000437	regulation of monocyte extravasation	biological_process	11631	1	280/262	6	0.02	0.02356	0.0937807	comp425731_c0_seq1
GO:2000438	negative regulation of monocyte extravasation	biological_process	11631	1	280/262	6	0.02	0.02356	0.0937807	comp425731_c0_seq1
GO:2000559	regulation of CD24 biosynthetic process	biological_process	11631	1	280/262	6	0.02	0.02356	0.0937807	comp425731_c0_seq1
GO:2000560	positive regulation of CD24 biosynthetic process	biological_process	11631	1	280/262	6	0.02	0.02356	0.0937807	comp425731_c0_seq1
GO:0001740	Barr body	cellular_component	11631	1	280/262	6	0.02	0.02433	0.094994	comp23900_c0_seq1
GO:0005628	prospore membrane	cellular_component	11631	1	280/262	6	0.02	0.02433	0.094994	comp350707_c0_seq1
GO:0032010	phagolysosome	cellular_component	11631	1	280/262	6	0.02	0.02433	0.094994	comp24059_c0_seq3
GO:0032127	dense core granule membrane	cellular_component	11631	1	280/262	6	0.02	0.02433	0.094994	comp24059_c0_seq3
GO:0042151	nematocyst	cellular_component	11631	1	280/262	6	0.02	0.02433	0.094994	comp199008_c0_seq1
GO:0042763	intracellular immature spore	cellular_component	11631	1	280/262	6	0.02	0.02433	0.094994	comp350707_c0_seq1
GO:0042764	ascospore-type prospore	cellular_component	11631	1	280/262	6	0.02	0.02433	0.094994	comp350707_c0_seq1
GO:0043083	synaptic cleft	cellular_component	11631	1	280/262	6	0.02	0.02433	0.094994	comp24559_c0_seq1
GO:0070820	tertiary granule	cellular_component	11631	1	280/262	6	0.02	0.02433	0.094994	comp24059_c0_seq3
GO:0071133	alpha9-beta1 integrin-ADAM8 complex	cellular_component	11631	1	280/262	6	0.02	0.02433	0.094994	comp24059_c0_seq3
GO:0002761	regulation of myeloid leukocyte differentiation	biological_process	11631	27	280/262	5	0.64	0.02488	0.0965874	comp189037_c0_seq1,comp242634_c0_seq1,comp323435_c0_seq1
GO:0007155	cell adhesion	biological_process	11631	496	280/262	5	11.68	0.02488	0.0965874	comp125020_c0_seq1,comp15485_c0_seq2,comp164465_c0_seq1,comp17260_c0_seq1,comp189037_c0_seq1,comp20519_c0_seq1,comp21616_c0_seq1,comp22761_c0_seq1,comp23049_c0_seq1,comp24059_c0_seq3,comp242634_c0_seq1,comp246820_c0_seq1,comp27489_c0_seq1,comp27938_c0_seq2,comp284784_c0_seq1,comp298801_c0_seq1,comp31394_c0_seq2,comp323435_c0_seq1,comp8955_c0_seq2
GO:0060359	response to ammonium ion	biological_process	11631	27	280/262	5	0.64	0.02488	0.0965874	comp24358_c0_seq1,comp28433_c0_seq1,comp30265_c0_seq1
GO:0004563	beta-N-acetylhexosaminidase activity	molecular_function	11631	10	280/262	5	0.25	0.02543	0.0979852	comp285047_c0_seq1,comp3429_c0_seq1
GO:0004365	glyceraldehyde-3-phosphate dehydrogenase (NAD+) (phosphorylating) activity	molecular_function	11631	1	280/262	5	0.03	0.02548	0.0979852	comp24203_c0_seq1
GO:0009673	low-affinity phosphate transmembrane transporter activity	molecular_function	11631	1	280/262	5	0.03	0.02548	0.0979852	comp289717_c0_seq1
GO:0047498	calcium-dependent phospholipase A2 activity	molecular_function	11631	1	280/262	5	0.03	0.02548	0.0979852	comp22670_c0_seq1
GO:0047874	dolichyldiphosphatase activity	molecular_function	11631	1	280/262	5	0.03	0.02548	0.0979852	comp20723_c0_seq1
GO:0014070	response to organic cyclic compound	biological_process	11631	270	280/262	5	6.36	0.02594	0.0995331	comp125020_c0_seq1,comp17260_c0_seq1,comp198169_c0_seq1,comp20519_c0_seq1,comp23402_c0_seq1,comp24358_c0_seq1,comp24417_c0_seq1,comp246820_c0_seq1,comp27938_c0_seq2,comp28433_c0_seq1,comp30265_c0_seq1,comp9698_c0_seq1
GO:0050778	positive regulation of immune response	biological_process	11631	48	280/262	5	1.13	0.02598	0.0995331	comp13676_c0_seq1,comp24059_c0_seq3,comp26927_c0_seq1,comp28433_c0_seq1
GO:0044445	cytosolic part	cellular_component	11631	69	280/262	5	1.68	0.02604	0.0995762	comp21616_c0_seq1,comp22761_c0_seq1,comp23049_c0_seq1,comp31505_c0_seq1,comp31506_c0_seq1
GO:0033280	response to vitamin D	biological_process	11631	11	280/262	5	0.26	0.02641	0.100427	comp198169_c0_seq1,comp24417_c0_seq1
GO:0042133	neurotransmitter metabolic process	biological_process	11631	11	280/262	5	0.26	0.02641	0.100427	comp143500_c0_seq1,comp24559_c0_seq1
GO:0045921	positive regulation of exocytosis	biological_process	11631	11	280/262	5	0.26	0.02641	0.100427	comp246820_c0_seq1,comp425731_c0_seq1
GO:0019637	organophosphate metabolic process	biological_process	11631	814	280/262	5	19.17	0.02663	0.101075	comp110095_c0_seq1,comp121968_c0_seq1,comp14086_c0_seq1,comp16254_c0_seq1,comp189809_c0_seq1,comp19532_c0_seq1,comp21910_c0_seq2,comp22408_c0_seq1,comp22670_c0_seq1,comp23402_c0_seq1,comp23636_c0_seq2,comp241560_c0_seq1,comp24358_c0_seq1,comp243794_c0_seq1,comp246820_c0_seq1,comp26179_c0_seq2,comp27478_c0_seq1,comp28307_c0_seq6,comp28433_c0_seq1,comp288671_c0_seq1,comp30012_c0_seq2,comp30265_c0_s…
GO:0022610	biological adhesion	biological_process	11631	500	280/262	5	11.78	0.02675	0.101342	comp125020_c0_seq1,comp15485_c0_seq2,comp164465_c0_seq1,comp17260_c0_seq1,comp189037_c0_seq1,comp20519_c0_seq1,comp21616_c0_seq1,comp22761_c0_seq1,comp23049_c0_seq1,comp24059_c0_seq3,comp242634_c0_seq1,comp246820_c0_seq1,comp27489_c0_seq1,comp27938_c0_seq2,comp284784_c0_seq1,comp298801_c0_seq1,comp31394_c0_seq2,comp323435_c0_seq1,comp8955_c0_seq2
GO:0005605	basal lamina	cellular_component	11631	27	280/262	5	0.66	0.02705	0.102289	comp288671_c0_seq1,comp545919_c0_seq1,comp550428_c0_seq1
GO:0035091	phosphatidylinositol binding	molecular_function	11631	90	280/262	5	2.29	0.02712	0.102364	comp243794_c0_seq1,comp246820_c0_seq1,comp28307_c0_seq6,comp350707_c0_seq1,comp425731_c0_seq1,comp432058_c0_seq1
GO:0001701	in utero embryonic development	biological_process	11631	152	280/262	5	3.58	0.02717	0.102364	comp10510_c0_seq1,comp189037_c0_seq1,comp242634_c0_seq1,comp27489_c0_seq1,comp28433_c0_seq1,comp298801_c0_seq1,comp323435_c0_seq1,comp8955_c0_seq2
GO:0010817	regulation of hormone levels	biological_process	11631	126	280/262	5	2.97	0.02921	0.109847	comp12743_c0_seq1,comp23402_c0_seq1,comp24510_c0_seq1,comp247380_c0_seq1,comp259705_c0_seq1,comp28390_c0_seq1,comp29503_c0_seq1
GO:0008582	regulation of synaptic growth at neuromuscular junction	biological_process	11631	29	280/262	5	0.68	0.03003	0.112105	comp288671_c0_seq1,comp545919_c0_seq1,comp550428_c0_seq1
GO:0043113	receptor clustering	biological_process	11631	29	280/262	5	0.68	0.03003	0.112105	comp288671_c0_seq1,comp545919_c0_seq1,comp550428_c0_seq1
GO:0046823	negative regulation of nucleocytoplasmic transport	biological_process	11631	29	280/262	5	0.68	0.03003	0.112105	comp21616_c0_seq1,comp22761_c0_seq1,comp23049_c0_seq1
GO:0050921	positive regulation of chemotaxis	biological_process	11631	29	280/262	5	0.68	0.03003	0.112105	comp27489_c0_seq1,comp298801_c0_seq1,comp8955_c0_seq2
GO:0005496	steroid binding	molecular_function	11631	27	280/262	5	0.69	0.03047	0.113333	comp21616_c0_seq1,comp22761_c0_seq1,comp23049_c0_seq1
GO:0043178	alcohol binding	molecular_function	11631	27	280/262	5	0.69	0.03047	0.113333	comp21616_c0_seq1,comp22761_c0_seq1,comp23049_c0_seq1
GO:0030546	receptor activator activity	molecular_function	11631	11	280/262	5	0.28	0.03057	0.113498	comp288671_c0_seq1,comp550428_c0_seq1
GO:0009725	response to hormone	biological_process	11631	246	280/262	5	5.79	0.03103	0.114624	comp17260_c0_seq1,comp198169_c0_seq1,comp20519_c0_seq1,comp23402_c0_seq1,comp243794_c0_seq1,comp246820_c0_seq1,comp27938_c0_seq2,comp28307_c0_seq6,comp292615_c0_seq1,comp425731_c0_seq1,comp9698_c0_seq1
GO:0046486	glycerolipid metabolic process	biological_process	11631	156	280/262	5	3.67	0.03107	0.114624	comp16254_c0_seq1,comp22670_c0_seq1,comp243794_c0_seq1,comp26179_c0_seq2,comp28307_c0_seq6,comp31237_c0_seq5,comp350707_c0_seq1,comp425731_c0_seq1
GO:0001881	receptor recycling	biological_process	11631	12	280/262	5	0.28	0.03121	0.114624	comp12743_c0_seq1,comp259705_c0_seq1
GO:0014812	muscle cell migration	biological_process	11631	12	280/262	5	0.28	0.03121	0.114624	comp15485_c0_seq2,comp9698_c0_seq1
GO:0046677	response to antibiotic	biological_process	11631	12	280/262	5	0.28	0.03121	0.114624	comp198169_c0_seq1,comp24417_c0_seq1
GO:0060037	pharyngeal system development	biological_process	11631	12	280/262	5	0.28	0.03121	0.114624	comp12743_c0_seq1,comp259705_c0_seq1
GO:0070997	neuron death	biological_process	11631	75	280/262	5	1.77	0.03161	0.115884	comp15485_c0_seq2,comp24059_c0_seq3,comp288671_c0_seq1,comp545919_c0_seq1,comp550428_c0_seq1
GO:0051239	regulation of multicellular organismal process	biological_process	11631	793	280/262	5	18.68	0.03273	0.119775	comp103152_c0_seq1,comp133729_c0_seq1,comp15485_c0_seq2,comp18541_c0_seq2,comp189037_c0_seq1,comp21616_c0_seq1,comp22294_c0_seq1,comp22761_c0_seq1,comp23049_c0_seq1,comp23402_c0_seq1,comp24059_c0_seq3,comp242634_c0_seq1,comp26755_c0_seq1,comp27266_c0_seq1,comp27938_c0_seq2,comp28433_c0_seq1,comp288671_c0_seq1,comp28891_c0_seq1,comp29503_c0_seq1,comp323435_c0_seq1,comp425731_c0_seq1,comp545919_c0_…
GO:0045862	positive regulation of proteolysis	biological_process	11631	30	280/262	5	0.71	0.0328	0.119817	comp23402_c0_seq1,comp24059_c0_seq3,comp27938_c0_seq2
GO:0044420	extracellular matrix part	cellular_component	11631	99	280/262	5	2.41	0.03349	0.121902	comp24559_c0_seq1,comp2487_c0_seq1,comp288671_c0_seq1,comp31304_c0_seq2,comp545919_c0_seq1,comp550428_c0_seq1
GO:0004180	carboxypeptidase activity	molecular_function	11631	28	280/262	5	0.71	0.0335	0.121902	comp20433_c0_seq1,comp22408_c0_seq1,comp24510_c0_seq1
GO:0019899	enzyme binding	molecular_function	11631	120	280/262	5	3.06	0.03355	0.121902	comp189037_c0_seq1,comp242634_c0_seq1,comp27489_c0_seq1,comp27938_c0_seq2,comp298801_c0_seq1,comp323435_c0_seq1,comp8955_c0_seq2
GO:1902105	regulation of leukocyte differentiation	biological_process	11631	52	280/262	5	1.22	0.03364	0.122012	comp189037_c0_seq1,comp24059_c0_seq3,comp242634_c0_seq1,comp323435_c0_seq1
GO:0051241	negative regulation of multicellular organismal process	biological_process	11631	130	280/262	5	3.06	0.03382	0.122448	comp18541_c0_seq2,comp21616_c0_seq1,comp22294_c0_seq1,comp22761_c0_seq1,comp23049_c0_seq1,comp23402_c0_seq1,comp9698_c0_seq1
GO:0005975	carbohydrate metabolic process	biological_process	11631	414	280/262	5	9.75	0.03533	0.127688	comp133729_c0_seq1,comp20723_c0_seq1,comp215765_c0_seq1,comp21616_c0_seq1,comp22761_c0_seq1,comp23049_c0_seq1,comp23402_c0_seq1,comp24203_c0_seq1,comp248623_c0_seq1,comp25965_c0_seq1,comp26899_c0_seq2,comp285047_c0_seq1,comp286863_c0_seq1,comp30341_c0_seq1,comp3429_c0_seq1,comp771847_c0_seq1
GO:0048520	positive regulation of behavior	biological_process	11631	31	280/262	5	0.73	0.03571	0.128834	comp27489_c0_seq1,comp298801_c0_seq1,comp8955_c0_seq2
GO:0005543	phospholipid binding	molecular_function	11631	262	280/262	5	6.68	0.03586	0.129052	comp110527_c0_seq1,comp11381_c0_seq1,comp243794_c0_seq1,comp246820_c0_seq1,comp26179_c0_seq2,comp27832_c0_seq1,comp28307_c0_seq6,comp28433_c0_seq1,comp31237_c0_seq5,comp350707_c0_seq1,comp425731_c0_seq1,comp432058_c0_seq1
GO:0043065	positive regulation of apoptotic process	biological_process	11631	104	280/262	5	2.45	0.03596	0.129052	comp24059_c0_seq3,comp24358_c0_seq1,comp288671_c0_seq1,comp30265_c0_seq1,comp545919_c0_seq1,comp550428_c0_seq1
GO:0043603	cellular amide metabolic process	biological_process	11631	104	280/262	5	2.45	0.03596	0.129052	comp12743_c0_seq1,comp14086_c0_seq1,comp24358_c0_seq1,comp259705_c0_seq1,comp30012_c0_seq2,comp30265_c0_seq1
GO:0002526	acute inflammatory response	biological_process	11631	13	280/262	5	0.31	0.03632	0.129887	comp24059_c0_seq3,comp26927_c0_seq1
GO:0010634	positive regulation of epithelial cell migration	biological_process	11631	13	280/262	5	0.31	0.03632	0.129887	comp27938_c0_seq2,comp28433_c0_seq1
GO:1901615	organic hydroxy compound metabolic process	biological_process	11631	253	280/262	5	5.96	0.03692	0.131802	comp14086_c0_seq1,comp143500_c0_seq1,comp16254_c0_seq1,comp22670_c0_seq1,comp24358_c0_seq1,comp26179_c0_seq2,comp28433_c0_seq1,comp30012_c0_seq2,comp30265_c0_seq1,comp31237_c0_seq5,comp562175_c0_seq1
GO:0070201	regulation of establishment of protein localization	biological_process	11631	105	280/262	5	2.47	0.03742	0.133354	comp133729_c0_seq1,comp21616_c0_seq1,comp22761_c0_seq1,comp23049_c0_seq1,comp24059_c0_seq3,comp27938_c0_seq2
GO:0030163	protein catabolic process	biological_process	11631	254	280/262	5	5.98	0.03783	0.13458	comp103152_c0_seq1,comp24059_c0_seq3,comp26755_c0_seq1,comp27031_c0_seq1,comp27191_c0_seq1,comp27920_c0_seq1,comp27938_c0_seq2,comp28891_c0_seq1,comp31506_c0_seq1,comp584294_c0_seq1,comp85863_c0_seq1
GO:1901565	organonitrogen compound catabolic process	biological_process	11631	486	280/262	5	11.45	0.03802	0.135021	comp12743_c0_seq1,comp133729_c0_seq1,comp215765_c0_seq1,comp24358_c0_seq1,comp248623_c0_seq1,comp25965_c0_seq1,comp259705_c0_seq1,comp26899_c0_seq2,comp285047_c0_seq1,comp286863_c0_seq1,comp288671_c0_seq1,comp30012_c0_seq2,comp30265_c0_seq1,comp30341_c0_seq1,comp3429_c0_seq1,comp545919_c0_seq1,comp550428_c0_seq1,comp771847_c0_seq1
GO:0034329	cell junction assembly	biological_process	11631	79	280/262	5	1.86	0.03832	0.13585	comp17260_c0_seq1,comp20519_c0_seq1,comp21616_c0_seq1,comp22761_c0_seq1,comp23049_c0_seq1
GO:0072358	cardiovascular system development	biological_process	11631	352	280/262	5	8.29	0.03863	0.136122	comp10510_c0_seq1,comp12743_c0_seq1,comp15485_c0_seq2,comp164465_c0_seq1,comp17260_c0_seq1,comp20519_c0_seq1,comp215382_c0_seq1,comp21616_c0_seq1,comp24059_c0_seq3,comp259705_c0_seq1,comp28390_c0_seq1,comp28433_c0_seq1,comp30896_c0_seq1,comp9698_c0_seq1
GO:0072359	circulatory system development	biological_process	11631	352	280/262	5	8.29	0.03863	0.136122	comp10510_c0_seq1,comp12743_c0_seq1,comp15485_c0_seq2,comp164465_c0_seq1,comp17260_c0_seq1,comp20519_c0_seq1,comp215382_c0_seq1,comp21616_c0_seq1,comp24059_c0_seq3,comp259705_c0_seq1,comp28390_c0_seq1,comp28433_c0_seq1,comp30896_c0_seq1,comp9698_c0_seq1
GO:0010954	positive regulation of protein processing	biological_process	11631	32	280/262	5	0.75	0.03873	0.136122	comp23402_c0_seq1,comp24059_c0_seq3,comp27938_c0_seq2
GO:1901616	organic hydroxy compound catabolic process	biological_process	11631	32	280/262	5	0.75	0.03873	0.136122	comp24358_c0_seq1,comp30012_c0_seq2,comp30265_c0_seq1
GO:1903319	positive regulation of protein maturation	biological_process	11631	32	280/262	5	0.75	0.03873	0.136122	comp23402_c0_seq1,comp24059_c0_seq3,comp27938_c0_seq2
GO:0043068	positive regulation of programmed cell death	biological_process	11631	106	280/262	5	2.5	0.03892	0.13632	comp24059_c0_seq3,comp24358_c0_seq1,comp288671_c0_seq1,comp30265_c0_seq1,comp545919_c0_seq1,comp550428_c0_seq1
GO:0071103	DNA conformation change	biological_process	11631	106	280/262	5	2.5	0.03892	0.13632	comp13669_c0_seq1,comp13885_c0_seq1,comp19138_c0_seq1,comp20666_c0_seq1,comp23900_c0_seq1,comp7473_c0_seq1
GO:0044707	single-multicellular organism process	biological_process	11631	2581	280/262	5	60.8	0.03922	0.137136	comp103152_c0_seq1,comp10510_c0_seq1,comp125020_c0_seq1,comp12743_c0_seq1,comp133729_c0_seq1,comp15360_c0_seq1,comp15485_c0_seq2,comp16354_c0_seq1,comp164465_c0_seq1,comp170912_c0_seq1,comp17260_c0_seq1,comp178115_c0_seq1,comp18057_c0_seq2,comp18541_c0_seq2,comp189037_c0_seq1,comp192025_c0_seq1,comp19276_c0_seq1,comp198169_c0_seq1,comp20329_c0_seq1,comp20519_c0_seq1,comp215382_c0_seq1,comp21616_c…
GO:0071944	cell periphery	cellular_component	11631	1655	280/262	5	40.26	0.03966	0.138437	comp114851_c0_seq1,comp11693_c0_seq1,comp11697_c0_seq1,comp12743_c0_seq1,comp14086_c0_seq1,comp142611_c0_seq1,comp158003_c0_seq1,comp16354_c0_seq1,comp198169_c0_seq1,comp199008_c0_seq1,comp21114_c0_seq3,comp213469_c0_seq1,comp215382_c0_seq1,comp226653_c0_seq1,comp22670_c0_seq1,comp23000_c0_seq1,comp23818_c0_seq1,comp24059_c0_seq3,comp24417_c0_seq1,comp24559_c0_seq1,comp246820_c0_seq1,comp247569_c…
GO:0002521	leukocyte differentiation	biological_process	11631	80	280/262	5	1.88	0.04012	0.139804	comp125020_c0_seq1,comp189037_c0_seq1,comp24059_c0_seq3,comp242634_c0_seq1,comp323435_c0_seq1
GO:1901700	response to oxygen-containing compound	biological_process	11631	423	280/262	5	9.96	0.04168	0.144919	comp125020_c0_seq1,comp198169_c0_seq1,comp21616_c0_seq1,comp22761_c0_seq1,comp23049_c0_seq1,comp24358_c0_seq1,comp243794_c0_seq1,comp24417_c0_seq1,comp246820_c0_seq1,comp27938_c0_seq2,comp28307_c0_seq6,comp28433_c0_seq1,comp292615_c0_seq1,comp30265_c0_seq1,comp425731_c0_seq1,comp9698_c0_seq1
GO:0046849	bone remodeling	biological_process	11631	14	280/262	5	0.33	0.04173	0.144919	comp125020_c0_seq1,comp24059_c0_seq3
GO:0016601	Rac protein signal transduction	biological_process	11631	33	280/262	5	0.78	0.04189	0.144982	comp288671_c0_seq1,comp545919_c0_seq1,comp550428_c0_seq1
GO:0033002	muscle cell proliferation	biological_process	11631	33	280/262	5	0.78	0.04189	0.144982	comp21616_c0_seq1,comp22761_c0_seq1,comp23049_c0_seq1
GO:0045321	leukocyte activation	biological_process	11631	108	280/262	5	2.54	0.04203	0.14522	comp24059_c0_seq3,comp246820_c0_seq1,comp27489_c0_seq1,comp27938_c0_seq2,comp298801_c0_seq1,comp8955_c0_seq2
GO:0006950	response to stress	biological_process	11631	1264	280/262	5	29.77	0.04474	0.150914	comp125020_c0_seq1,comp133729_c0_seq1,comp13676_c0_seq1,comp15360_c0_seq1,comp15485_c0_seq2,comp16354_c0_seq1,comp164465_c0_seq1,comp170912_c0_seq1,comp17260_c0_seq1,comp18505_c0_seq1,comp18541_c0_seq2,comp192025_c0_seq1,comp20519_c0_seq1,comp21616_c0_seq1,comp22294_c0_seq1,comp22761_c0_seq1,comp23049_c0_seq1,comp23524_c0_seq1,comp24059_c0_seq3,comp243794_c0_seq1,comp246820_c0_seq1,comp259705_c0_…
GO:0090317	negative regulation of intracellular protein transport	biological_process	11631	34	280/262	5	0.8	0.04517	0.150914	comp21616_c0_seq1,comp22761_c0_seq1,comp23049_c0_seq1
GO:0002675	positive regulation of acute inflammatory response	biological_process	11631	2	280/262	5	0.05	0.04656	0.150914	comp24059_c0_seq3
GO:0002921	negative regulation of humoral immune response	biological_process	11631	2	280/262	5	0.05	0.04656	0.150914	comp26927_c0_seq1
GO:0014887	cardiac muscle adaptation	biological_process	11631	2	280/262	5	0.05	0.04656	0.150914	comp23402_c0_seq1
GO:0022413	reproductive process in single-celled organism	biological_process	11631	2	280/262	5	0.05	0.04656	0.150914	comp350707_c0_seq1
GO:0030437	ascospore formation	biological_process	11631	2	280/262	5	0.05	0.04656	0.150914	comp350707_c0_seq1
GO:0030449	regulation of complement activation	biological_process	11631	2	280/262	5	0.05	0.04656	0.150914	comp26927_c0_seq1
GO:0030574	collagen catabolic process	biological_process	11631	2	280/262	5	0.05	0.04656	0.150914	comp164465_c0_seq1
GO:0031341	regulation of cell killing	biological_process	11631	2	280/262	5	0.05	0.04656	0.150914	comp23402_c0_seq1
GO:0031343	positive regulation of cell killing	biological_process	11631	2	280/262	5	0.05	0.04656	0.150914	comp23402_c0_seq1
GO:0032505	reproduction of a single-celled organism	biological_process	11631	2	280/262	5	0.05	0.04656	0.150914	comp350707_c0_seq1
GO:0032722	positive regulation of chemokine production	biological_process	11631	2	280/262	5	0.05	0.04656	0.150914	comp133729_c0_seq1
GO:0032957	inositol trisphosphate metabolic process	biological_process	11631	2	280/262	5	0.05	0.04656	0.150914	comp28433_c0_seq1
GO:0032958	inositol phosphate biosynthetic process	biological_process	11631	2	280/262	5	0.05	0.04656	0.150914	comp28433_c0_seq1
GO:0033005	positive regulation of mast cell activation	biological_process	11631	2	280/262	5	0.05	0.04656	0.150914	comp246820_c0_seq1
GO:0033008	positive regulation of mast cell activation involved in immune response	biological_process	11631	2	280/262	5	0.05	0.04656	0.150914	comp246820_c0_seq1
GO:0034293	sexual sporulation	biological_process	11631	2	280/262	5	0.05	0.04656	0.150914	comp350707_c0_seq1
GO:0035812	renal sodium excretion	biological_process	11631	2	280/262	5	0.05	0.04656	0.150914	comp29503_c0_seq1
GO:0035813	regulation of renal sodium excretion	biological_process	11631	2	280/262	5	0.05	0.04656	0.150914	comp29503_c0_seq1
GO:0035962	response to interleukin-13	biological_process	11631	2	280/262	5	0.05	0.04656	0.150914	comp425731_c0_seq1
GO:0043266	regulation of potassium ion transport	biological_process	11631	2	280/262	5	0.05	0.04656	0.150914	comp420415_c0_seq1
GO:0043302	positive regulation of leukocyte degranulation	biological_process	11631	2	280/262	5	0.05	0.04656	0.150914	comp246820_c0_seq1
GO:0043306	positive regulation of mast cell degranulation	biological_process	11631	2	280/262	5	0.05	0.04656	0.150914	comp246820_c0_seq1
GO:0043403	skeletal muscle tissue regeneration	biological_process	11631	2	280/262	5	0.05	0.04656	0.150914	comp15485_c0_seq2
GO:0043935	sexual sporulation resulting in formation of a cellular spore	biological_process	11631	2	280/262	5	0.05	0.04656	0.150914	comp350707_c0_seq1
GO:0044243	multicellular organismal catabolic process	biological_process	11631	2	280/262	5	0.05	0.04656	0.150914	comp164465_c0_seq1
GO:0045745	positive regulation of G-protein coupled receptor protein signaling pathway	biological_process	11631	2	280/262	5	0.05	0.04656	0.150914	comp259705_c0_seq1
GO:0046060	dATP metabolic process	biological_process	11631	2	280/262	5	0.05	0.04656	0.150914	comp23402_c0_seq1
GO:0051901	positive regulation of mitochondrial depolarization	biological_process	11631	2	280/262	5	0.05	0.04656	0.150914	comp23402_c0_seq1
GO:0060046	regulation of acrosome reaction	biological_process	11631	2	280/262	5	0.05	0.04656	0.150914	comp425731_c0_seq1
GO:0060124	positive regulation of growth hormone secretion	biological_process	11631	2	280/262	4	0.05	0.04656	0.150914	comp23402_c0_seq1
GO:0060279	positive regulation of ovulation	biological_process	11631	2	280/262	4	0.05	0.04656	0.150914	comp15485_c0_seq2
GO:0060670	branching involved in labyrinthine layer morphogenesis	biological_process	11631	2	280/262	4	0.05	0.04656	0.150914	comp10510_c0_seq1
GO:0071364	cellular response to epidermal growth factor stimulus	biological_process	11631	2	280/262	4	0.05	0.04656	0.150914	comp28433_c0_seq1
GO:0080154	regulation of fertilization	biological_process	11631	2	280/262	4	0.05	0.04656	0.150914	comp425731_c0_seq1
GO:1903307	positive regulation of regulated secretory pathway	biological_process	11631	2	280/262	4	0.05	0.04656	0.150914	comp246820_c0_seq1
GO:2000257	regulation of protein activation cascade	biological_process	11631	2	280/262	4	0.05	0.04656	0.150914	comp26927_c0_seq1
GO:2000344	positive regulation of acrosome reaction	biological_process	11631	2	280/262	4	0.05	0.04656	0.150914	comp425731_c0_seq1
GO:0007338	single fertilization	biological_process	11631	15	280/262	4	0.35	0.04742	0.153457	comp27832_c0_seq1,comp425731_c0_seq1
GO:0000805	X chromosome	cellular_component	11631	2	280/262	4	0.05	0.04807	0.154338	comp23900_c0_seq1
GO:0005614	interstitial matrix	cellular_component	11631	2	280/262	4	0.05	0.04807	0.154338	comp28737_c0_seq1
GO:0005767	secondary lysosome	cellular_component	11631	2	280/262	4	0.05	0.04807	0.154338	comp24059_c0_seq3
GO:0031233	intrinsic component of external side of plasma membrane	cellular_component	11631	2	280/262	4	0.05	0.04807	0.154338	comp27938_c0_seq2
GO:0042581	specific granule	cellular_component	11631	2	280/262	4	0.05	0.04807	0.154338	comp24059_c0_seq3
GO:0002757	immune response-activating signal transduction	biological_process	11631	35	280/262	4	0.82	0.04858	0.155243	comp13676_c0_seq1,comp24059_c0_seq3,comp28433_c0_seq1
GO:0002764	immune response-regulating signaling pathway	biological_process	11631	35	280/262	4	0.82	0.04858	0.155243	comp13676_c0_seq1,comp24059_c0_seq3,comp28433_c0_seq1
GO:0032387	negative regulation of intracellular transport	biological_process	11631	35	280/262	4	0.82	0.04858	0.155243	comp21616_c0_seq1,comp22761_c0_seq1,comp23049_c0_seq1
GO:0031970	organelle envelope lumen	cellular_component	11631	34	280/262	4	0.83	0.04893	0.156117	comp27266_c0_seq1,comp27926_c0_seq1,comp562175_c0_seq1
GO:0008196	vitellogenin receptor activity	molecular_function	11631	2	280/262	4	0.05	0.05032	0.159803	comp9122_c0_seq1
GO:0017080	sodium channel regulator activity	molecular_function	11631	2	280/262	4	0.05	0.05032	0.159803	comp23227_c0_seq1
GO:0031386	protein tag	molecular_function	11631	2	280/262	4	0.05	0.05032	0.159803	comp19276_c0_seq1
GO:0051124	synaptic growth at neuromuscular junction	biological_process	11631	36	280/262	4	0.85	0.0521	0.165199	comp288671_c0_seq1,comp545919_c0_seq1,comp550428_c0_seq1
GO:0002758	innate immune response-activating signal transduction	biological_process	11631	16	280/262	4	0.38	0.05337	0.168441	comp13676_c0_seq1,comp24059_c0_seq3
GO:0032846	positive regulation of homeostatic process	biological_process	11631	16	280/262	4	0.38	0.05337	0.168441	comp23402_c0_seq1,comp24059_c0_seq3
GO:0055067	monovalent inorganic cation homeostasis	biological_process	11631	16	280/262	4	0.38	0.05337	0.168441	comp23227_c0_seq1,comp29503_c0_seq1
GO:0045216	cell-cell junction organization	biological_process	11631	87	280/262	4	2.05	0.05417	0.170439	comp17260_c0_seq1,comp20519_c0_seq1,comp21616_c0_seq1,comp22761_c0_seq1,comp23049_c0_seq1
GO:0050776	regulation of immune response	biological_process	11631	87	280/262	4	2.05	0.05417	0.170439	comp13676_c0_seq1,comp24059_c0_seq3,comp246820_c0_seq1,comp26927_c0_seq1,comp28433_c0_seq1
GO:0032319	regulation of Rho GTPase activity	biological_process	11631	37	280/262	4	0.87	0.05575	0.174872	comp288671_c0_seq1,comp545919_c0_seq1,comp550428_c0_seq1
GO:0051222	positive regulation of protein transport	biological_process	11631	37	280/262	4	0.87	0.05575	0.174872	comp133729_c0_seq1,comp24059_c0_seq3,comp27938_c0_seq2
GO:0048545	response to steroid hormone	biological_process	11631	116	280/262	4	2.73	0.056	0.175387	comp17260_c0_seq1,comp198169_c0_seq1,comp20519_c0_seq1,comp23402_c0_seq1,comp27938_c0_seq2,comp9698_c0_seq1
GO:0032501	multicellular organismal process	biological_process	11631	2671	280/262	4	62.92	0.05714	0.178683	comp103152_c0_seq1,comp10510_c0_seq1,comp125020_c0_seq1,comp12743_c0_seq1,comp133729_c0_seq1,comp15360_c0_seq1,comp15485_c0_seq2,comp16354_c0_seq1,comp164465_c0_seq1,comp170912_c0_seq1,comp17260_c0_seq1,comp178115_c0_seq1,comp18057_c0_seq2,comp18541_c0_seq2,comp189037_c0_seq1,comp192025_c0_seq1,comp19276_c0_seq1,comp198169_c0_seq1,comp20329_c0_seq1,comp20519_c0_seq1,comp215382_c0_seq1,comp21616_c…
GO:0030027	lamellipodium	cellular_component	11631	60	280/262	4	1.46	0.05783	0.180387	comp243794_c0_seq1,comp246820_c0_seq1,comp28307_c0_seq6,comp28433_c0_seq1
GO:0034097	response to cytokine	biological_process	11631	117	280/262	4	2.76	0.05792	0.180387	comp27489_c0_seq1,comp27938_c0_seq2,comp292615_c0_seq1,comp298801_c0_seq1,comp425731_c0_seq1,comp8955_c0_seq2
GO:0006664	glycolipid metabolic process	biological_process	11631	62	280/262	4	1.46	0.05795	0.180387	comp14086_c0_seq1,comp22408_c0_seq1,comp24358_c0_seq1,comp30265_c0_seq1
GO:0042803	protein homodimerization activity	molecular_function	11631	164	280/262	4	4.18	0.05844	0.181635	comp189037_c0_seq1,comp242634_c0_seq1,comp26927_c0_seq1,comp28390_c0_seq1,comp298801_c0_seq1,comp323435_c0_seq1,comp425731_c0_seq1,comp8955_c0_seq2
GO:0050920	regulation of chemotaxis	biological_process	11631	38	280/262	4	0.9	0.05952	0.184027	comp27489_c0_seq1,comp298801_c0_seq1,comp8955_c0_seq2
GO:0051224	negative regulation of protein transport	biological_process	11631	38	280/262	4	0.9	0.05952	0.184027	comp21616_c0_seq1,comp22761_c0_seq1,comp23049_c0_seq1
GO:0002218	activation of innate immune response	biological_process	11631	17	280/262	4	0.4	0.05957	0.184027	comp13676_c0_seq1,comp24059_c0_seq3
GO:0017156	calcium ion-dependent exocytosis	biological_process	11631	17	280/262	4	0.4	0.05957	0.184027	comp27832_c0_seq1,comp425731_c0_seq1
GO:0007528	neuromuscular junction development	biological_process	11631	63	280/262	4	1.48	0.06079	0.18723	comp288671_c0_seq1,comp28891_c0_seq1,comp545919_c0_seq1,comp550428_c0_seq1
GO:0043523	regulation of neuron apoptotic process	biological_process	11631	63	280/262	4	1.48	0.06079	0.18723	comp24059_c0_seq3,comp288671_c0_seq1,comp545919_c0_seq1,comp550428_c0_seq1
GO:0005886	plasma membrane	cellular_component	11631	1589	280/262	4	38.66	0.06091	0.187317	comp114851_c0_seq1,comp11693_c0_seq1,comp11697_c0_seq1,comp12743_c0_seq1,comp14086_c0_seq1,comp142611_c0_seq1,comp158003_c0_seq1,comp16354_c0_seq1,comp198169_c0_seq1,comp21114_c0_seq3,comp213469_c0_seq1,comp215382_c0_seq1,comp22670_c0_seq1,comp23000_c0_seq1,comp23818_c0_seq1,comp24059_c0_seq3,comp24417_c0_seq1,comp24559_c0_seq1,comp246820_c0_seq1,comp247569_c0_seq1,comp25357_c0_seq3,comp25716_c0_…
GO:0030295	protein kinase activator activity	molecular_function	11631	16	280/262	4	0.41	0.06138	0.188478	comp288671_c0_seq1,comp550428_c0_seq1
GO:0043434	response to peptide hormone	biological_process	11631	119	280/262	4	2.8	0.06189	0.189759	comp243794_c0_seq1,comp246820_c0_seq1,comp28307_c0_seq6,comp292615_c0_seq1,comp425731_c0_seq1,comp9698_c0_seq1
GO:1901652	response to peptide	biological_process	11631	120	280/262	4	2.83	0.06393	0.19572	comp243794_c0_seq1,comp246820_c0_seq1,comp28307_c0_seq6,comp292615_c0_seq1,comp425731_c0_seq1,comp9698_c0_seq1
GO:0001775	cell activation	biological_process	11631	151	280/262	4	3.56	0.06586	0.197393	comp24059_c0_seq3,comp246820_c0_seq1,comp27489_c0_seq1,comp27938_c0_seq2,comp298801_c0_seq1,comp425731_c0_seq1,comp8955_c0_seq2
GO:0050830	defense response to Gram-positive bacterium	biological_process	11631	18	280/262	4	0.42	0.066	0.197393	comp243794_c0_seq1,comp28307_c0_seq6
GO:0071695	anatomical structure maturation	biological_process	11631	18	280/262	4	0.42	0.066	0.197393	comp215382_c0_seq1,comp30896_c0_seq1
GO:0043405	regulation of MAP kinase activity	biological_process	11631	65	280/262	4	1.53	0.06668	0.197393	comp13676_c0_seq1,comp24059_c0_seq3,comp24358_c0_seq1,comp30265_c0_seq1
GO:0005604	basement membrane	cellular_component	11631	90	280/262	4	2.19	0.06809	0.197393	comp2487_c0_seq1,comp288671_c0_seq1,comp31304_c0_seq2,comp545919_c0_seq1,comp550428_c0_seq1
GO:0051050	positive regulation of transport	biological_process	11631	122	280/262	4	2.87	0.06812	0.197393	comp133729_c0_seq1,comp23402_c0_seq1,comp24059_c0_seq3,comp246820_c0_seq1,comp27938_c0_seq2,comp425731_c0_seq1
GO:0002029	desensitization of G-protein coupled receptor protein signaling pathway	biological_process	11631	3	280/262	4	0.07	0.06902	0.197393	comp246820_c0_seq1
GO:0002279	mast cell activation involved in immune response	biological_process	11631	3	280/262	4	0.07	0.06902	0.197393	comp246820_c0_seq1
GO:0002448	mast cell mediated immunity	biological_process	11631	3	280/262	4	0.07	0.06902	0.197393	comp246820_c0_seq1
GO:0002886	regulation of myeloid leukocyte mediated immunity	biological_process	11631	3	280/262	4	0.07	0.06902	0.197393	comp246820_c0_seq1
GO:0007549	dosage compensation	biological_process	11631	3	280/262	4	0.07	0.06902	0.197393	comp23900_c0_seq1
GO:0010042	response to manganese ion	biological_process	11631	3	280/262	4	0.07	0.06902	0.197393	comp27938_c0_seq2
GO:0014888	striated muscle adaptation	biological_process	11631	3	280/262	4	0.07	0.06902	0.197393	comp23402_c0_seq1
GO:0022401	negative adaptation of signaling pathway	biological_process	11631	3	280/262	4	0.07	0.06902	0.197393	comp246820_c0_seq1
GO:0032048	cardiolipin metabolic process	biological_process	11631	3	280/262	4	0.07	0.06902	0.197393	comp16254_c0_seq1
GO:0032049	cardiolipin biosynthetic process	biological_process	11631	3	280/262	4	0.07	0.06902	0.197393	comp16254_c0_seq1
GO:0032655	regulation of interleukin-12 production	biological_process	11631	3	280/262	4	0.07	0.06902	0.197393	comp425731_c0_seq1
GO:0033006	regulation of mast cell activation involved in immune response	biological_process	11631	3	280/262	4	0.07	0.06902	0.197393	comp246820_c0_seq1
GO:0033089	positive regulation of T cell differentiation in thymus	biological_process	11631	3	280/262	4	0.07	0.06902	0.197393	comp24059_c0_seq3
GO:0034105	positive regulation of tissue remodeling	biological_process	11631	3	280/262	4	0.07	0.06902	0.197393	comp24059_c0_seq3
GO:0034146	toll-like receptor 5 signaling pathway	biological_process	11631	3	280/262	4	0.07	0.06902	0.197393	comp13676_c0_seq1
GO:0034154	toll-like receptor 7 signaling pathway	biological_process	11631	3	280/262	4	0.07	0.06902	0.197393	comp13676_c0_seq1
GO:0034982	mitochondrial protein processing	biological_process	11631	3	280/262	4	0.07	0.06902	0.197393	comp28891_c0_seq1
GO:0035681	toll-like receptor 15 signaling pathway	biological_process	11631	3	280/262	4	0.07	0.06902	0.197393	comp13676_c0_seq1
GO:0035682	toll-like receptor 21 signaling pathway	biological_process	11631	3	280/262	4	0.07	0.06902	0.197393	comp13676_c0_seq1
GO:0042407	cristae formation	biological_process	11631	3	280/262	4	0.07	0.06902	0.197393	comp28891_c0_seq1
GO:0043243	positive regulation of protein complex disassembly	biological_process	11631	3	280/262	4	0.07	0.06902	0.197393	comp23402_c0_seq1
GO:0043300	regulation of leukocyte degranulation	biological_process	11631	3	280/262	4	0.07	0.06902	0.197393	comp246820_c0_seq1
GO:0043303	mast cell degranulation	biological_process	11631	3	280/262	4	0.07	0.06902	0.197393	comp246820_c0_seq1
GO:0043304	regulation of mast cell degranulation	biological_process	11631	3	280/262	4	0.07	0.06902	0.197393	comp246820_c0_seq1
GO:0043536	positive regulation of blood vessel endothelial cell migration	biological_process	11631	3	280/262	4	0.07	0.06902	0.197393	comp28433_c0_seq1
GO:0045780	positive regulation of bone resorption	biological_process	11631	3	280/262	4	0.07	0.06902	0.197393	comp24059_c0_seq3
GO:0045912	negative regulation of carbohydrate metabolic process	biological_process	11631	3	280/262	4	0.07	0.06902	0.197393	comp23402_c0_seq1
GO:0046852	positive regulation of bone remodeling	biological_process	11631	3	280/262	4	0.07	0.06902	0.197393	comp24059_c0_seq3
GO:0060013	righting reflex	biological_process	11631	3	280/262	4	0.07	0.06902	0.197393	comp28891_c0_seq1
GO:0060123	regulation of growth hormone secretion	biological_process	11631	3	280/262	4	0.07	0.06902	0.197393	comp23402_c0_seq1
GO:0060713	labyrinthine layer morphogenesis	biological_process	11631	3	280/262	4	0.07	0.06902	0.197393	comp10510_c0_seq1
GO:0070230	positive regulation of lymphocyte apoptotic process	biological_process	11631	3	280/262	4	0.07	0.06902	0.197393	comp24059_c0_seq3
GO:0070234	positive regulation of T cell apoptotic process	biological_process	11631	3	280/262	4	0.07	0.06902	0.197393	comp24059_c0_seq3
GO:0070245	positive regulation of thymocyte apoptotic process	biological_process	11631	3	280/262	4	0.07	0.06902	0.197393	comp24059_c0_seq3
GO:0070672	response to interleukin-15	biological_process	11631	3	280/262	4	0.07	0.06902	0.197393	comp425731_c0_seq1
GO:0070849	response to epidermal growth factor	biological_process	11631	3	280/262	4	0.07	0.06902	0.197393	comp28433_c0_seq1
GO:0072574	hepatocyte proliferation	biological_process	11631	3	280/262	4	0.07	0.06902	0.197393	comp15485_c0_seq2
GO:0072575	epithelial cell proliferation involved in liver morphogenesis	biological_process	11631	3	280/262	4	0.07	0.06902	0.197393	comp15485_c0_seq2
GO:0072576	liver morphogenesis	biological_process	11631	3	280/262	4	0.07	0.06902	0.197393	comp15485_c0_seq2
GO:1903305	regulation of regulated secretory pathway	biological_process	11631	3	280/262	4	0.07	0.06902	0.197393	comp246820_c0_seq1
GO:2000345	regulation of hepatocyte proliferation	biological_process	11631	3	280/262	4	0.07	0.06902	0.197393	comp15485_c0_seq2
GO:0008270	zinc ion binding	molecular_function	11631	1567	280/262	4	39.93	0.06927	0.197422	comp103152_c0_seq1,comp105515_c0_seq1,comp10840_c0_seq1,comp116005_c0_seq1,comp11610_c0_seq1,comp118835_c0_seq1,comp129986_c0_seq1,comp1326_c0_seq1,comp164465_c0_seq1,comp17260_c0_seq1,comp19223_c0_seq1,comp19532_c0_seq1,comp19983_c0_seq1,comp20519_c0_seq1,comp20579_c0_seq1,comp22150_c0_seq1,comp226653_c0_seq1,comp22811_c0_seq1,comp23636_c0_seq2,comp24059_c0_seq3,comp242634_c0_seq1,comp247630_c0_…
GO:0032940	secretion by cell	biological_process	11631	216	280/262	4	5.09	0.06932	0.197422	comp133729_c0_seq1,comp23402_c0_seq1,comp24059_c0_seq3,comp246820_c0_seq1,comp27832_c0_seq1,comp27938_c0_seq2,comp28433_c0_seq1,comp350707_c0_seq1,comp425731_c0_seq1
GO:0060341	regulation of cellular localization	biological_process	11631	216	280/262	4	5.09	0.06932	0.197422	comp133729_c0_seq1,comp21616_c0_seq1,comp22761_c0_seq1,comp23049_c0_seq1,comp23402_c0_seq1,comp24059_c0_seq3,comp246820_c0_seq1,comp27938_c0_seq2,comp425731_c0_seq1
GO:1901214	regulation of neuron death	biological_process	11631	66	280/262	4	1.55	0.06973	0.198313	comp24059_c0_seq3,comp288671_c0_seq1,comp545919_c0_seq1,comp550428_c0_seq1
GO:0043279	response to alkaloid	biological_process	11631	41	280/262	4	0.97	0.0715	0.202782	comp24358_c0_seq1,comp28433_c0_seq1,comp30265_c0_seq1
GO:0045785	positive regulation of cell adhesion	biological_process	11631	41	280/262	4	0.97	0.0715	0.202782	comp24059_c0_seq3,comp246820_c0_seq1,comp27938_c0_seq2
GO:0008201	heparin binding	molecular_function	11631	38	280/262	4	0.97	0.07181	0.203379	comp288671_c0_seq1,comp289717_c0_seq1,comp550428_c0_seq1
GO:0043009	chordate embryonic development	biological_process	11631	252	280/262	4	5.94	0.07442	0.210479	comp10510_c0_seq1,comp12743_c0_seq1,comp189037_c0_seq1,comp242634_c0_seq1,comp259705_c0_seq1,comp27489_c0_seq1,comp28433_c0_seq1,comp298801_c0_seq1,comp323435_c0_seq1,comp8955_c0_seq2
GO:0031409	pigment binding	molecular_function	11631	3	280/262	4	0.08	0.07453	0.210498	comp23049_c0_seq1
GO:0001558	regulation of cell growth	biological_process	11631	125	280/262	4	2.94	0.07471	0.210715	comp14624_c0_seq1,comp27489_c0_seq1,comp27926_c0_seq1,comp28737_c0_seq1,comp298801_c0_seq1,comp8955_c0_seq2
GO:0034330	cell junction organization	biological_process	11631	96	280/262	4	2.26	0.07593	0.213861	comp17260_c0_seq1,comp20519_c0_seq1,comp21616_c0_seq1,comp22761_c0_seq1,comp23049_c0_seq1
GO:0048583	regulation of response to stimulus	biological_process	11631	1015	280/262	4	23.91	0.078	0.219388	comp13676_c0_seq1,comp15485_c0_seq2,comp158003_c0_seq1,comp18541_c0_seq2,comp19276_c0_seq1,comp21616_c0_seq1,comp22294_c0_seq1,comp22761_c0_seq1,comp23049_c0_seq1,comp23402_c0_seq1,comp24059_c0_seq3,comp24358_c0_seq1,comp246820_c0_seq1,comp259705_c0_seq1,comp26927_c0_seq1,comp27266_c0_seq1,comp27489_c0_seq1,comp27938_c0_seq2,comp28390_c0_seq1,comp28433_c0_seq1,comp288671_c0_seq1,comp298801_c0_seq…
GO:0042802	identical protein binding	molecular_function	11631	175	280/262	4	4.46	0.07877	0.221249	comp189037_c0_seq1,comp242634_c0_seq1,comp26927_c0_seq1,comp28390_c0_seq1,comp298801_c0_seq1,comp323435_c0_seq1,comp425731_c0_seq1,comp8955_c0_seq2
GO:0065008	regulation of biological quality	biological_process	11631	1169	280/262	4	27.54	0.07896	0.221478	comp121968_c0_seq1,comp125020_c0_seq1,comp12743_c0_seq1,comp143500_c0_seq1,comp15360_c0_seq1,comp16354_c0_seq1,comp170912_c0_seq1,comp18541_c0_seq2,comp192025_c0_seq1,comp19276_c0_seq1,comp22294_c0_seq1,comp23227_c0_seq1,comp23402_c0_seq1,comp23524_c0_seq1,comp24059_c0_seq3,comp24510_c0_seq1,comp24559_c0_seq1,comp247380_c0_seq1,comp259705_c0_seq1,comp26883_c0_seq1,comp28390_c0_seq1,comp288671_c0_…
GO:0051402	neuron apoptotic process	biological_process	11631	69	280/262	4	1.63	0.07931	0.222106	comp24059_c0_seq3,comp288671_c0_seq1,comp545919_c0_seq1,comp550428_c0_seq1
GO:0001541	ovarian follicle development	biological_process	11631	20	280/262	4	0.47	0.07951	0.222106	comp17260_c0_seq1,comp20519_c0_seq1
GO:0023021	termination of signal transduction	biological_process	11631	20	280/262	4	0.47	0.07951	0.222106	comp24358_c0_seq1,comp30265_c0_seq1
GO:0051963	regulation of synapse assembly	biological_process	11631	43	280/262	4	1.01	0.08005	0.223309	comp288671_c0_seq1,comp545919_c0_seq1,comp550428_c0_seq1
GO:0046903	secretion	biological_process	11631	256	280/262	4	6.03	0.08071	0.224537	comp133729_c0_seq1,comp23402_c0_seq1,comp24059_c0_seq3,comp246820_c0_seq1,comp27832_c0_seq1,comp27938_c0_seq2,comp28433_c0_seq1,comp29503_c0_seq1,comp350707_c0_seq1,comp425731_c0_seq1
GO:0080134	regulation of response to stress	biological_process	11631	256	280/262	4	6.03	0.08071	0.224537	comp13676_c0_seq1,comp18541_c0_seq2,comp21616_c0_seq1,comp22294_c0_seq1,comp22761_c0_seq1,comp23049_c0_seq1,comp24059_c0_seq3,comp26927_c0_seq1,comp425731_c0_seq1,comp9698_c0_seq1
GO:0032386	regulation of intracellular transport	biological_process	11631	98	280/262	4	2.31	0.08132	0.225926	comp21616_c0_seq1,comp22761_c0_seq1,comp23049_c0_seq1,comp23402_c0_seq1,comp246820_c0_seq1
GO:0015929	hexosaminidase activity	molecular_function	11631	19	280/262	4	0.48	0.08325	0.230974	comp285047_c0_seq1,comp3429_c0_seq1
GO:0006468	protein phosphorylation	biological_process	11631	327	280/262	4	7.7	0.08545	0.236756	comp13676_c0_seq1,comp189037_c0_seq1,comp24059_c0_seq3,comp242634_c0_seq1,comp24358_c0_seq1,comp27489_c0_seq1,comp27938_c0_seq2,comp298801_c0_seq1,comp30265_c0_seq1,comp323435_c0_seq1,comp545919_c0_seq1,comp8955_c0_seq2
GO:2000021	regulation of ion homeostasis	biological_process	11631	21	280/262	4	0.49	0.08656	0.239506	comp23402_c0_seq1,comp29503_c0_seq1
GO:0007169	transmembrane receptor protein tyrosine kinase signaling pathway	biological_process	11631	227	280/262	4	5.35	0.08808	0.242271	comp14086_c0_seq1,comp21616_c0_seq1,comp22761_c0_seq1,comp23049_c0_seq1,comp284784_c0_seq1,comp298801_c0_seq1,comp425731_c0_seq1,comp8955_c0_seq2,comp9698_c0_seq1
GO:0009617	response to bacterium	biological_process	11631	101	280/262	4	2.38	0.08978	0.242271	comp198169_c0_seq1,comp243794_c0_seq1,comp248623_c0_seq1,comp27938_c0_seq2,comp28307_c0_seq6
GO:0048589	developmental growth	biological_process	11631	228	280/262	4	5.37	0.08992	0.242271	comp15485_c0_seq2,comp164465_c0_seq1,comp21616_c0_seq1,comp22761_c0_seq1,comp23049_c0_seq1,comp288671_c0_seq1,comp425731_c0_seq1,comp545919_c0_seq1,comp550428_c0_seq1
GO:0002275	myeloid cell activation involved in immune response	biological_process	11631	4	280/262	4	0.09	0.09096	0.242271	comp246820_c0_seq1
GO:0006956	complement activation	biological_process	11631	4	280/262	4	0.09	0.09096	0.242271	comp26927_c0_seq1
GO:0007250	activation of NF-kappaB-inducing kinase activity	biological_process	11631	4	280/262	4	0.09	0.09096	0.242271	comp13676_c0_seq1
GO:0008053	mitochondrial fusion	biological_process	11631	4	280/262	4	0.09	0.09096	0.242271	comp28891_c0_seq1
GO:0009215	purine deoxyribonucleoside triphosphate metabolic process	biological_process	11631	4	280/262	4	0.09	0.09096	0.242271	comp23402_c0_seq1
GO:0009629	response to gravity	biological_process	11631	4	280/262	4	0.09	0.09096	0.242271	comp28433_c0_seq1
GO:0010524	positive regulation of calcium ion transport into cytosol	biological_process	11631	4	280/262	4	0.09	0.09096	0.242271	comp23402_c0_seq1
GO:0014072	response to isoquinoline alkaloid	biological_process	11631	4	280/262	3	0.09	0.09096	0.242271	comp28433_c0_seq1
GO:0030252	growth hormone secretion	biological_process	11631	4	280/262	3	0.09	0.09096	0.242271	comp23402_c0_seq1
GO:0032615	interleukin-12 production	biological_process	11631	4	280/262	3	0.09	0.09096	0.242271	comp425731_c0_seq1
GO:0033630	positive regulation of cell adhesion mediated by integrin	biological_process	11631	4	280/262	3	0.09	0.09096	0.242271	comp27938_c0_seq2
GO:0036296	response to increased oxygen levels	biological_process	11631	4	280/262	3	0.09	0.09096	0.242271	comp15485_c0_seq2
GO:0038061	NIK/NF-kappaB signaling	biological_process	11631	4	280/262	3	0.09	0.09096	0.242271	comp13676_c0_seq1
GO:0043278	response to morphine	biological_process	11631	4	280/262	3	0.09	0.09096	0.242271	comp28433_c0_seq1
GO:0043535	regulation of blood vessel endothelial cell migration	biological_process	11631	4	280/262	3	0.09	0.09096	0.242271	comp28433_c0_seq1
GO:0045124	regulation of bone resorption	biological_process	11631	4	280/262	3	0.09	0.09096	0.242271	comp24059_c0_seq3
GO:0045956	positive regulation of calcium ion-dependent exocytosis	biological_process	11631	4	280/262	3	0.09	0.09096	0.242271	comp425731_c0_seq1
GO:0051900	regulation of mitochondrial depolarization	biological_process	11631	4	280/262	3	0.09	0.09096	0.242271	comp23402_c0_seq1
GO:0055093	response to hyperoxia	biological_process	11631	4	280/262	3	0.09	0.09096	0.242271	comp15485_c0_seq2
GO:0060049	regulation of protein glycosylation	biological_process	11631	4	280/262	3	0.09	0.09096	0.242271	comp23402_c0_seq1
GO:0060711	labyrinthine layer development	biological_process	11631	4	280/262	3	0.09	0.09096	0.242271	comp10510_c0_seq1
GO:0070242	thymocyte apoptotic process	biological_process	11631	4	280/262	3	0.09	0.09096	0.242271	comp24059_c0_seq3
GO:0070243	regulation of thymocyte apoptotic process	biological_process	11631	4	280/262	3	0.09	0.09096	0.242271	comp24059_c0_seq3
GO:0070265	necrotic cell death	biological_process	11631	4	280/262	3	0.09	0.09096	0.242271	comp23402_c0_seq1
GO:1901222	regulation of NIK/NF-kappaB signaling	biological_process	11631	4	280/262	3	0.09	0.09096	0.242271	comp13676_c0_seq1
GO:0019209	kinase activator activity	molecular_function	11631	20	280/262	3	0.51	0.091	0.242271	comp288671_c0_seq1,comp550428_c0_seq1
GO:0010243	response to organonitrogen compound	biological_process	11631	229	280/262	3	5.39	0.09179	0.244056	comp24358_c0_seq1,comp243794_c0_seq1,comp246820_c0_seq1,comp28307_c0_seq6,comp28433_c0_seq1,comp292615_c0_seq1,comp30265_c0_seq1,comp425731_c0_seq1,comp9698_c0_seq1
GO:0034754	cellular hormone metabolic process	biological_process	11631	46	280/262	3	1.08	0.09365	0.247546	comp12743_c0_seq1,comp24510_c0_seq1,comp259705_c0_seq1
GO:0045637	regulation of myeloid cell differentiation	biological_process	11631	46	280/262	3	1.08	0.09365	0.247546	comp189037_c0_seq1,comp242634_c0_seq1,comp323435_c0_seq1
GO:0042220	response to cocaine	biological_process	11631	22	280/262	3	0.52	0.09379	0.247546	comp24358_c0_seq1,comp30265_c0_seq1
GO:0043407	negative regulation of MAP kinase activity	biological_process	11631	22	280/262	3	0.52	0.09379	0.247546	comp24358_c0_seq1,comp30265_c0_seq1
GO:0035631	CD40 receptor complex	cellular_component	11631	4	280/262	3	0.1	0.09383	0.247546	comp27266_c0_seq1
GO:0042583	chromaffin granule	cellular_component	11631	4	280/262	3	0.1	0.09383	0.247546	comp441072_c0_seq1
GO:0045927	positive regulation of growth	biological_process	11631	166	280/262	3	3.91	0.0972	0.256039	comp27489_c0_seq1,comp288671_c0_seq1,comp298801_c0_seq1,comp425731_c0_seq1,comp545919_c0_seq1,comp550428_c0_seq1,comp8955_c0_seq2
GO:0032993	protein-DNA complex	cellular_component	11631	130	280/262	3	3.16	0.0973	0.256039	comp13669_c0_seq1,comp13885_c0_seq1,comp19138_c0_seq1,comp20666_c0_seq1,comp23900_c0_seq1,comp7473_c0_seq1
GO:0005901	caveola	cellular_component	11631	22	280/262	3	0.54	0.09906	0.260335	comp14086_c0_seq1,comp246820_c0_seq1
GO:0032880	regulation of protein localization	biological_process	11631	135	280/262	3	3.18	0.0992	0.260368	comp133729_c0_seq1,comp21616_c0_seq1,comp22761_c0_seq1,comp23049_c0_seq1,comp24059_c0_seq3,comp27938_c0_seq2
GO:0051247	positive regulation of protein metabolic process	biological_process	11631	267	280/262	3	6.29	0.09967	0.261266	comp13676_c0_seq1,comp23402_c0_seq1,comp24059_c0_seq3,comp24358_c0_seq1,comp27938_c0_seq2,comp288671_c0_seq1,comp30265_c0_seq1,comp425731_c0_seq1,comp545919_c0_seq1,comp550428_c0_seq1
GO:0006006	glucose metabolic process	biological_process	11631	75	280/262	3	1.77	0.1003	0.262322	comp21616_c0_seq1,comp22761_c0_seq1,comp23049_c0_seq1,comp24203_c0_seq1
GO:0000785	chromatin	cellular_component	11631	162	280/262	3	3.94	0.10033	0.262322	comp13669_c0_seq1,comp13885_c0_seq1,comp19138_c0_seq1,comp20666_c0_seq1,comp23900_c0_seq1,comp425731_c0_seq1,comp7473_c0_seq1
GO:0031902	late endosome membrane	cellular_component	11631	46	280/262	3	1.12	0.10079	0.263188	comp243794_c0_seq1,comp28307_c0_seq6,comp432058_c0_seq1
GO:0033993	response to lipid	biological_process	11631	201	280/262	3	4.73	0.10237	0.266973	comp125020_c0_seq1,comp17260_c0_seq1,comp198169_c0_seq1,comp20519_c0_seq1,comp23402_c0_seq1,comp24417_c0_seq1,comp27938_c0_seq2,comp9698_c0_seq1
GO:0008015	blood circulation	biological_process	11631	76	280/262	3	1.79	0.10403	0.270956	comp12743_c0_seq1,comp259705_c0_seq1,comp28390_c0_seq1,comp29503_c0_seq1
GO:0044087	regulation of cellular component biogenesis	biological_process	11631	202	280/262	3	4.76	0.10456	0.271989	comp17260_c0_seq1,comp20519_c0_seq1,comp21616_c0_seq1,comp22761_c0_seq1,comp23049_c0_seq1,comp288671_c0_seq1,comp545919_c0_seq1,comp550428_c0_seq1
GO:0005796	Golgi lumen	cellular_component	11631	23	280/262	3	0.56	0.10682	0.277515	comp16354_c0_seq1,comp545919_c0_seq1
GO:0009566	fertilization	biological_process	11631	24	280/262	3	0.57	0.10874	0.281786	comp27832_c0_seq1,comp425731_c0_seq1
GO:0017157	regulation of exocytosis	biological_process	11631	24	280/262	3	0.57	0.10874	0.281786	comp246820_c0_seq1,comp425731_c0_seq1
GO:0051049	regulation of transport	biological_process	11631	308	280/262	3	7.26	0.11144	0.283309	comp133729_c0_seq1,comp21616_c0_seq1,comp22761_c0_seq1,comp23049_c0_seq1,comp23402_c0_seq1,comp24059_c0_seq3,comp246820_c0_seq1,comp27938_c0_seq2,comp29503_c0_seq1,comp420415_c0_seq1,comp425731_c0_seq1
GO:0030099	myeloid cell differentiation	biological_process	11631	78	280/262	3	1.84	0.11167	0.283309	comp125020_c0_seq1,comp189037_c0_seq1,comp242634_c0_seq1,comp323435_c0_seq1
GO:0051051	negative regulation of transport	biological_process	11631	78	280/262	3	1.84	0.11167	0.283309	comp21616_c0_seq1,comp22761_c0_seq1,comp23049_c0_seq1,comp420415_c0_seq1
GO:0045597	positive regulation of cell differentiation	biological_process	11631	172	280/262	3	4.05	0.11169	0.283309	comp103152_c0_seq1,comp24059_c0_seq3,comp26755_c0_seq1,comp425731_c0_seq1,comp584294_c0_seq1,comp6576_c0_seq1,comp85863_c0_seq1
GO:0009405	pathogenesis	biological_process	11631	5	280/262	3	0.12	0.11238	0.283309	comp121968_c0_seq1
GO:0014911	positive regulation of smooth muscle cell migration	biological_process	11631	5	280/262	3	0.12	0.11238	0.283309	comp15485_c0_seq2
GO:0030435	sporulation resulting in formation of a cellular spore	biological_process	11631	5	280/262	3	0.12	0.11238	0.283309	comp350707_c0_seq1
GO:0032351	negative regulation of hormone metabolic process	biological_process	11631	5	280/262	3	0.12	0.11238	0.283309	comp247380_c0_seq1
GO:0033003	regulation of mast cell activation	biological_process	11631	5	280/262	3	0.12	0.11238	0.283309	comp246820_c0_seq1
GO:0033081	regulation of T cell differentiation in thymus	biological_process	11631	5	280/262	3	0.12	0.11238	0.283309	comp24059_c0_seq3
GO:0034505	tooth mineralization	biological_process	11631	5	280/262	3	0.12	0.11238	0.283309	comp198169_c0_seq1
GO:0042045	epithelial fluid transport	biological_process	11631	5	280/262	3	0.12	0.11238	0.283309	comp247569_c0_seq1
GO:0043299	leukocyte degranulation	biological_process	11631	5	280/262	3	0.12	0.11238	0.283309	comp246820_c0_seq1
GO:0043934	sporulation	biological_process	11631	5	280/262	3	0.12	0.11238	0.283309	comp350707_c0_seq1
GO:0045576	mast cell activation	biological_process	11631	5	280/262	3	0.12	0.11238	0.283309	comp246820_c0_seq1
GO:0051882	mitochondrial depolarization	biological_process	11631	5	280/262	3	0.12	0.11238	0.283309	comp23402_c0_seq1
GO:0060278	regulation of ovulation	biological_process	11631	5	280/262	3	0.12	0.11238	0.283309	comp15485_c0_seq2
GO:0060669	embryonic placenta morphogenesis	biological_process	11631	5	280/262	3	0.12	0.11238	0.283309	comp10510_c0_seq1
GO:0060674	placenta blood vessel development	biological_process	11631	5	280/262	3	0.12	0.11238	0.283309	comp10510_c0_seq1
GO:0070498	interleukin-1-mediated signaling pathway	biological_process	11631	5	280/262	3	0.12	0.11238	0.283309	comp425731_c0_seq1
GO:0097530	granulocyte migration	biological_process	11631	5	280/262	3	0.12	0.11238	0.283309	comp24059_c0_seq3
GO:2000108	positive regulation of leukocyte apoptotic process	biological_process	11631	5	280/262	3	0.12	0.11238	0.283309	comp24059_c0_seq3
GO:0030307	positive regulation of cell growth	biological_process	11631	50	280/262	3	1.18	0.11313	0.284147	comp27489_c0_seq1,comp298801_c0_seq1,comp8955_c0_seq2
GO:0042542	response to hydrogen peroxide	biological_process	11631	50	280/262	3	1.18	0.11313	0.284147	comp246820_c0_seq1,comp27938_c0_seq2,comp28433_c0_seq1
GO:0052547	regulation of peptidase activity	biological_process	11631	50	280/262	3	1.18	0.11313	0.284147	comp27266_c0_seq1,comp30896_c0_seq1,comp31304_c0_seq2
GO:0009719	response to endogenous stimulus	biological_process	11631	417	280/262	3	9.82	0.11537	0.2893	comp17260_c0_seq1,comp198169_c0_seq1,comp20519_c0_seq1,comp23402_c0_seq1,comp24358_c0_seq1,comp243794_c0_seq1,comp246820_c0_seq1,comp27938_c0_seq2,comp28307_c0_seq6,comp28433_c0_seq1,comp292615_c0_seq1,comp30265_c0_seq1,comp425731_c0_seq1,comp9698_c0_seq1
GO:0003013	circulatory system process	biological_process	11631	79	280/262	3	1.86	0.11559	0.2893	comp12743_c0_seq1,comp259705_c0_seq1,comp28390_c0_seq1,comp29503_c0_seq1
GO:0000803	sex chromosome	cellular_component	11631	5	280/262	3	0.12	0.11589	0.2893	comp23900_c0_seq1
GO:0002102	podosome	cellular_component	11631	5	280/262	3	0.12	0.11589	0.2893	comp24059_c0_seq3
GO:0005958	DNA-dependent protein kinase-DNA ligase 4 complex	cellular_component	11631	5	280/262	3	0.12	0.11589	0.2893	comp18505_c0_seq1
GO:0010466	negative regulation of peptidase activity	biological_process	11631	25	280/262	3	0.59	0.11643	0.289939	comp30896_c0_seq1,comp31304_c0_seq2
GO:0045089	positive regulation of innate immune response	biological_process	11631	25	280/262	3	0.59	0.11643	0.289939	comp13676_c0_seq1,comp24059_c0_seq3
GO:0009612	response to mechanical stimulus	biological_process	11631	51	280/262	3	1.2	0.11823	0.294063	comp14086_c0_seq1,comp17260_c0_seq1,comp20519_c0_seq1
GO:0043408	regulation of MAPK cascade	biological_process	11631	142	280/262	3	3.34	0.11858	0.294575	comp13676_c0_seq1,comp24059_c0_seq3,comp24358_c0_seq1,comp27938_c0_seq2,comp30265_c0_seq1,comp425731_c0_seq1
GO:0040007	growth	biological_process	11631	529	280/262	3	12.46	0.11917	0.295681	comp14624_c0_seq1,comp15485_c0_seq2,comp164465_c0_seq1,comp21616_c0_seq1,comp22761_c0_seq1,comp23049_c0_seq1,comp27266_c0_seq1,comp27489_c0_seq1,comp27926_c0_seq1,comp28737_c0_seq1,comp288671_c0_seq1,comp28891_c0_seq1,comp298801_c0_seq1,comp425731_c0_seq1,comp545919_c0_seq1,comp550428_c0_seq1,comp8955_c0_seq2
GO:0007166	cell surface receptor signaling pathway	biological_process	11631	869	280/262	3	20.47	0.12073	0.299188	comp14086_c0_seq1,comp158003_c0_seq1,comp189037_c0_seq1,comp19276_c0_seq1,comp21616_c0_seq1,comp22761_c0_seq1,comp23049_c0_seq1,comp242634_c0_seq1,comp246820_c0_seq1,comp259705_c0_seq1,comp27489_c0_seq1,comp27938_c0_seq2,comp28064_c0_seq1,comp28390_c0_seq1,comp28433_c0_seq1,comp284784_c0_seq1,comp288671_c0_seq1,comp289717_c0_seq1,comp298801_c0_seq1,comp323435_c0_seq1,comp3511_c0_seq1,comp356715_c…
GO:0005080	protein kinase C binding	molecular_function	11631	5	280/262	3	0.13	0.12111	0.299766	comp27938_c0_seq2
GO:0007173	epidermal growth factor receptor signaling pathway	biological_process	11631	52	280/262	3	1.22	0.12341	0.30472	comp284784_c0_seq1,comp298801_c0_seq1,comp8955_c0_seq2
GO:0038127	ERBB signaling pathway	biological_process	11631	52	280/262	3	1.22	0.12341	0.30472	comp284784_c0_seq1,comp298801_c0_seq1,comp8955_c0_seq2
GO:0008374	O-acyltransferase activity	molecular_function	11631	24	280/262	3	0.61	0.12386	0.305461	comp26179_c0_seq2,comp31237_c0_seq5
GO:1901698	response to nitrogen compound	biological_process	11631	245	280/262	3	5.77	0.1247	0.306866	comp24358_c0_seq1,comp243794_c0_seq1,comp246820_c0_seq1,comp28307_c0_seq6,comp28433_c0_seq1,comp292615_c0_seq1,comp30265_c0_seq1,comp425731_c0_seq1,comp9698_c0_seq1
GO:0048585	negative regulation of response to stimulus	biological_process	11631	315	280/262	3	7.42	0.12473	0.306866	comp158003_c0_seq1,comp21616_c0_seq1,comp22761_c0_seq1,comp23049_c0_seq1,comp23402_c0_seq1,comp24358_c0_seq1,comp246820_c0_seq1,comp26927_c0_seq1,comp30265_c0_seq1,comp3511_c0_seq1,comp356715_c0_seq1
GO:0005539	glycosaminoglycan binding	molecular_function	11631	49	280/262	3	1.25	0.12859	0.315982	comp288671_c0_seq1,comp289717_c0_seq1,comp550428_c0_seq1
GO:0032270	positive regulation of cellular protein metabolic process	biological_process	11631	248	280/262	3	5.84	0.1315	0.319857	comp13676_c0_seq1,comp23402_c0_seq1,comp24059_c0_seq3,comp24358_c0_seq1,comp27938_c0_seq2,comp288671_c0_seq1,comp30265_c0_seq1,comp545919_c0_seq1,comp550428_c0_seq1
GO:0008347	glial cell migration	biological_process	11631	27	280/262	3	0.64	0.13221	0.319857	comp17260_c0_seq1,comp20519_c0_seq1
GO:0010632	regulation of epithelial cell migration	biological_process	11631	27	280/262	3	0.64	0.13221	0.319857	comp27938_c0_seq2,comp28433_c0_seq1
GO:0010959	regulation of metal ion transport	biological_process	11631	27	280/262	3	0.64	0.13221	0.319857	comp23402_c0_seq1,comp420415_c0_seq1
GO:0005802	trans-Golgi network	cellular_component	11631	52	280/262	3	1.27	0.1324	0.319857	comp189037_c0_seq1,comp242634_c0_seq1,comp323435_c0_seq1
GO:0014069	postsynaptic density	cellular_component	11631	52	280/262	3	1.27	0.1324	0.319857	comp27489_c0_seq1,comp298801_c0_seq1,comp8955_c0_seq2
GO:0004520	endodeoxyribonuclease activity	molecular_function	11631	25	280/262	3	0.64	0.13246	0.319857	comp29863_c0_seq1,comp29863_c1_seq1
GO:0003254	regulation of membrane depolarization	biological_process	11631	6	280/262	3	0.14	0.1333	0.319857	comp23402_c0_seq1
GO:0009151	purine deoxyribonucleotide metabolic process	biological_process	11631	6	280/262	3	0.14	0.1333	0.319857	comp23402_c0_seq1
GO:0010560	positive regulation of glycoprotein biosynthetic process	biological_process	11631	6	280/262	3	0.14	0.1333	0.319857	comp425731_c0_seq1
GO:0014910	regulation of smooth muscle cell migration	biological_process	11631	6	280/262	3	0.14	0.1333	0.319857	comp15485_c0_seq2
GO:0044062	regulation of excretion	biological_process	11631	6	280/262	3	0.14	0.1333	0.319857	comp29503_c0_seq1
GO:0045116	protein neddylation	biological_process	11631	6	280/262	3	0.14	0.1333	0.319857	comp19276_c0_seq1
GO:0045663	positive regulation of myoblast differentiation	biological_process	11631	6	280/262	3	0.14	0.1333	0.319857	comp425731_c0_seq1
GO:0045980	negative regulation of nucleotide metabolic process	biological_process	11631	6	280/262	3	0.14	0.1333	0.319857	comp31734_c0_seq1
GO:0046485	ether lipid metabolic process	biological_process	11631	6	280/262	3	0.14	0.1333	0.319857	comp27926_c0_seq1
GO:0070231	T cell apoptotic process	biological_process	11631	6	280/262	3	0.14	0.1333	0.319857	comp24059_c0_seq3
GO:0070232	regulation of T cell apoptotic process	biological_process	11631	6	280/262	3	0.14	0.1333	0.319857	comp24059_c0_seq3
GO:1903020	positive regulation of glycoprotein metabolic process	biological_process	11631	6	280/262	3	0.14	0.1333	0.319857	comp425731_c0_seq1
GO:2000379	positive regulation of reactive oxygen species metabolic process	biological_process	11631	6	280/262	3	0.14	0.1333	0.319857	comp15485_c0_seq2
GO:0031960	response to corticosteroid	biological_process	11631	54	280/262	3	1.27	0.13401	0.320807	comp198169_c0_seq1,comp27938_c0_seq2,comp9698_c0_seq1
GO:0051384	response to glucocorticoid	biological_process	11631	54	280/262	3	1.27	0.13401	0.320807	comp198169_c0_seq1,comp27938_c0_seq2,comp9698_c0_seq1
GO:0046434	organophosphate catabolic process	biological_process	11631	392	280/262	3	9.23	0.13466	0.321986	comp19532_c0_seq1,comp23636_c0_seq2,comp24358_c0_seq1,comp243794_c0_seq1,comp246820_c0_seq1,comp27478_c0_seq1,comp28307_c0_seq6,comp28433_c0_seq1,comp288671_c0_seq1,comp30012_c0_seq2,comp30265_c0_seq1,comp545919_c0_seq1,comp550428_c0_seq1
GO:0040008	regulation of growth	biological_process	11631	357	280/262	3	8.41	0.13695	0.327078	comp14624_c0_seq1,comp27266_c0_seq1,comp27489_c0_seq1,comp27926_c0_seq1,comp28737_c0_seq1,comp288671_c0_seq1,comp28891_c0_seq1,comp298801_c0_seq1,comp425731_c0_seq1,comp545919_c0_seq1,comp550428_c0_seq1,comp8955_c0_seq2
GO:0070062	extracellular vesicular exosome	cellular_component	11631	6	280/262	3	0.15	0.13741	0.327793	comp17263_c0_seq2
GO:0030135	coated vesicle	cellular_component	11631	82	280/262	3	1.99	0.13894	0.331057	comp12743_c0_seq1,comp24677_c0_seq1,comp259705_c0_seq1,comp9122_c0_seq1
GO:0046474	glycerophospholipid biosynthetic process	biological_process	11631	85	280/262	3	2	0.14027	0.333836	comp16254_c0_seq1,comp22670_c0_seq1,comp243794_c0_seq1,comp28307_c0_seq6
GO:0017124	SH3 domain binding	molecular_function	11631	6	280/262	3	0.15	0.14352	0.341173	comp27938_c0_seq2
GO:0097285	cell-type specific apoptotic process	biological_process	11631	86	280/262	3	2.03	0.14458	0.342484	comp24059_c0_seq3,comp288671_c0_seq1,comp545919_c0_seq1,comp550428_c0_seq1
GO:0032844	regulation of homeostatic process	biological_process	11631	56	280/262	3	1.32	0.14491	0.342484	comp23402_c0_seq1,comp24059_c0_seq3,comp29503_c0_seq1
GO:0042306	regulation of protein import into nucleus	biological_process	11631	56	280/262	3	1.32	0.14491	0.342484	comp21616_c0_seq1,comp22761_c0_seq1,comp23049_c0_seq1
GO:0050795	regulation of behavior	biological_process	11631	56	280/262	3	1.32	0.14491	0.342484	comp27489_c0_seq1,comp298801_c0_seq1,comp8955_c0_seq2
GO:1900180	regulation of protein localization to nucleus	biological_process	11631	56	280/262	3	1.32	0.14491	0.342484	comp21616_c0_seq1,comp22761_c0_seq1,comp23049_c0_seq1
GO:0010033	response to organic substance	biological_process	11631	736	280/262	3	17.34	0.1464	0.345606	comp125020_c0_seq1,comp14086_c0_seq1,comp17260_c0_seq1,comp198169_c0_seq1,comp20329_c0_seq1,comp20519_c0_seq1,comp23402_c0_seq1,comp24358_c0_seq1,comp243794_c0_seq1,comp24417_c0_seq1,comp246820_c0_seq1,comp27266_c0_seq1,comp27489_c0_seq1,comp27938_c0_seq2,comp28307_c0_seq6,comp28433_c0_seq1,comp292615_c0_seq1,comp298801_c0_seq1,comp30265_c0_seq1,comp425731_c0_seq1,comp8955_c0_seq2,comp9698_c0_seq1
GO:0001935	endothelial cell proliferation	biological_process	11631	29	280/262	3	0.68	0.14844	0.350017	comp17260_c0_seq1,comp20519_c0_seq1
GO:0009100	glycoprotein metabolic process	biological_process	11631	186	280/262	3	4.38	0.14965	0.352463	comp103152_c0_seq1,comp20723_c0_seq1,comp23402_c0_seq1,comp26755_c0_seq1,comp425731_c0_seq1,comp584294_c0_seq1,comp85863_c0_seq1
GO:0042176	regulation of protein catabolic process	biological_process	11631	57	280/262	3	1.34	0.15047	0.353986	comp24059_c0_seq3,comp27191_c0_seq1,comp27938_c0_seq2
GO:0031401	positive regulation of protein modification process	biological_process	11631	222	280/262	3	5.23	0.15355	0.356723	comp13676_c0_seq1,comp24059_c0_seq3,comp24358_c0_seq1,comp27938_c0_seq2,comp288671_c0_seq1,comp30265_c0_seq1,comp545919_c0_seq1,comp550428_c0_seq1
GO:0002444	myeloid leukocyte mediated immunity	biological_process	11631	7	280/262	3	0.16	0.15373	0.356723	comp246820_c0_seq1
GO:0009200	deoxyribonucleoside triphosphate metabolic process	biological_process	11631	7	280/262	3	0.16	0.15373	0.356723	comp23402_c0_seq1
GO:0023058	adaptation of signaling pathway	biological_process	11631	7	280/262	3	0.16	0.15373	0.356723	comp246820_c0_seq1
GO:0032350	regulation of hormone metabolic process	biological_process	11631	7	280/262	3	0.16	0.15373	0.356723	comp247380_c0_seq1
GO:0034103	regulation of tissue remodeling	biological_process	11631	7	280/262	3	0.16	0.15373	0.356723	comp24059_c0_seq3
GO:0040019	positive regulation of embryonic development	biological_process	11631	7	280/262	3	0.16	0.15373	0.356723	comp425731_c0_seq1
GO:0040039	inductive cell migration	biological_process	11631	7	280/262	3	0.16	0.15373	0.356723	comp2487_c0_seq1
GO:0046850	regulation of bone remodeling	biological_process	11631	7	280/262	3	0.16	0.15373	0.356723	comp24059_c0_seq3
GO:0050715	positive regulation of cytokine secretion	biological_process	11631	7	280/262	3	0.16	0.15373	0.356723	comp133729_c0_seq1
GO:0060317	cardiac epithelial to mesenchymal transition	biological_process	11631	7	280/262	3	0.16	0.15373	0.356723	comp164465_c0_seq1
GO:2001244	positive regulation of intrinsic apoptotic signaling pathway	biological_process	11631	7	280/262	3	0.16	0.15373	0.356723	comp27266_c0_seq1
GO:0098552	side of membrane	cellular_component	11631	56	280/262	3	1.36	0.15515	0.35961	comp259705_c0_seq1,comp27266_c0_seq1,comp27938_c0_seq2
GO:0007186	G-protein coupled receptor signaling pathway	biological_process	11631	154	280/262	3	3.63	0.1558	0.360707	comp246820_c0_seq1,comp259705_c0_seq1,comp28390_c0_seq1,comp288671_c0_seq1,comp425731_c0_seq1,comp550428_c0_seq1
GO:0046467	membrane lipid biosynthetic process	biological_process	11631	58	280/262	3	1.37	0.15609	0.360746	comp14086_c0_seq1,comp24358_c0_seq1,comp30265_c0_seq1
GO:0022602	ovulation cycle process	biological_process	11631	30	280/262	3	0.71	0.1567	0.360746	comp17260_c0_seq1,comp20519_c0_seq1
GO:0032388	positive regulation of intracellular transport	biological_process	11631	30	280/262	3	0.71	0.1567	0.360746	comp23402_c0_seq1,comp246820_c0_seq1
GO:0042698	ovulation cycle	biological_process	11631	30	280/262	3	0.71	0.1567	0.360746	comp17260_c0_seq1,comp20519_c0_seq1
GO:0045732	positive regulation of protein catabolic process	biological_process	11631	30	280/262	3	0.71	0.1567	0.360746	comp24059_c0_seq3,comp27938_c0_seq2
GO:0043230	extracellular organelle	cellular_component	11631	7	280/262	3	0.17	0.15841	0.363862	comp17263_c0_seq2
GO:0065010	extracellular membrane-bounded organelle	cellular_component	11631	7	280/262	3	0.17	0.15841	0.363862	comp17263_c0_seq2
GO:0046983	protein dimerization activity	molecular_function	11631	207	280/262	3	5.27	0.15882	0.364394	comp189037_c0_seq1,comp242634_c0_seq1,comp26927_c0_seq1,comp28390_c0_seq1,comp298801_c0_seq1,comp323435_c0_seq1,comp425731_c0_seq1,comp8955_c0_seq2
GO:0030133	transport vesicle	cellular_component	11631	57	280/262	3	1.39	0.16101	0.369004	comp105515_c0_seq1,comp24677_c0_seq1,comp401254_c0_seq1
GO:0001503	ossification	biological_process	11631	90	280/262	3	2.12	0.1623	0.371543	comp125020_c0_seq1,comp17260_c0_seq1,comp20519_c0_seq1,comp28737_c0_seq1
GO:0005840	ribosome	cellular_component	11631	185	280/262	3	4.5	0.1648	0.376844	comp13676_c0_seq1,comp21616_c0_seq1,comp223443_c0_seq1,comp22761_c0_seq1,comp23049_c0_seq1,comp31505_c0_seq1,comp31506_c0_seq1
GO:0004064	arylesterase activity	molecular_function	11631	7	280/262	3	0.18	0.16536	0.377279	comp191339_c0_seq1
GO:0015114	phosphate ion transmembrane transporter activity	molecular_function	11631	7	280/262	3	0.18	0.16536	0.377279	comp289717_c0_seq1
GO:0030178	negative regulation of Wnt signaling pathway	biological_process	11631	60	280/262	3	1.41	0.16753	0.381804	comp158003_c0_seq1,comp3511_c0_seq1,comp356715_c0_seq1
GO:0050807	regulation of synapse organization	biological_process	11631	61	280/262	3	1.44	0.17334	0.390589	comp288671_c0_seq1,comp545919_c0_seq1,comp550428_c0_seq1
GO:0000768	syncytium formation by plasma membrane fusion	biological_process	11631	32	280/262	3	0.75	0.17346	0.390589	comp27938_c0_seq2,comp284784_c0_seq1
GO:1990267	response to transition metal nanoparticle	biological_process	11631	32	280/262	3	0.75	0.17346	0.390589	comp125020_c0_seq1,comp27938_c0_seq2
GO:0010522	regulation of calcium ion transport into cytosol	biological_process	11631	8	280/262	3	0.19	0.17368	0.390589	comp23402_c0_seq1
GO:0019985	translesion synthesis	biological_process	11631	8	280/262	3	0.19	0.17368	0.390589	comp13676_c0_seq1
GO:0042044	fluid transport	biological_process	11631	8	280/262	3	0.19	0.17368	0.390589	comp247569_c0_seq1
GO:0042573	retinoic acid metabolic process	biological_process	11631	8	280/262	3	0.19	0.17368	0.390589	comp24510_c0_seq1
GO:0043502	regulation of muscle adaptation	biological_process	11631	8	280/262	3	0.19	0.17368	0.390589	comp23402_c0_seq1
GO:0045055	regulated secretory pathway	biological_process	11631	8	280/262	3	0.19	0.17368	0.390589	comp246820_c0_seq1
GO:0045661	regulation of myoblast differentiation	biological_process	11631	8	280/262	3	0.19	0.17368	0.390589	comp425731_c0_seq1
GO:0050777	negative regulation of immune response	biological_process	11631	8	280/262	3	0.19	0.17368	0.390589	comp26927_c0_seq1
GO:2001235	positive regulation of apoptotic signaling pathway	biological_process	11631	8	280/262	3	0.19	0.17368	0.390589	comp27266_c0_seq1
GO:0022625	cytosolic large ribosomal subunit	cellular_component	11631	8	280/262	3	0.19	0.1789	0.401003	comp31506_c0_seq1
GO:0031045	dense core granule	cellular_component	11631	8	280/262	3	0.19	0.1789	0.401003	comp24059_c0_seq3
GO:0032982	myosin filament	cellular_component	11631	8	280/262	3	0.19	0.1789	0.401003	comp133403_c0_seq1
GO:0043086	negative regulation of catalytic activity	biological_process	11631	127	280/262	3	2.99	0.18011	0.403273	comp24358_c0_seq1,comp30265_c0_seq1,comp30896_c0_seq1,comp31304_c0_seq2,comp31734_c0_seq1
GO:0071822	protein complex subunit organization	biological_process	11631	643	280/262	3	15.15	0.18105	0.404933	comp114851_c0_seq1,comp13669_c0_seq1,comp13885_c0_seq1,comp19138_c0_seq1,comp20666_c0_seq1,comp23000_c0_seq1,comp23402_c0_seq1,comp23818_c0_seq1,comp23900_c0_seq1,comp25716_c0_seq1,comp27169_c0_seq1,comp28317_c0_seq2,comp29599_c0_seq1,comp30055_c0_seq1,comp30112_c0_seq5,comp30231_c0_seq1,comp337640_c0_seq1,comp5742_c0_seq1,comp7473_c0_seq1
GO:0006949	syncytium formation	biological_process	11631	33	280/262	3	0.78	0.18195	0.406501	comp27938_c0_seq2,comp284784_c0_seq1
GO:0046822	regulation of nucleocytoplasmic transport	biological_process	11631	63	280/262	3	1.48	0.18513	0.413154	comp21616_c0_seq1,comp22761_c0_seq1,comp23049_c0_seq1
GO:0004536	deoxyribonuclease activity	molecular_function	11631	31	280/262	3	0.79	0.18647	0.415162	comp29863_c0_seq1,comp29863_c1_seq1
GO:0005518	collagen binding	molecular_function	11631	8	280/262	3	0.2	0.18664	0.415162	comp27938_c0_seq2
GO:0042169	SH2 domain binding	molecular_function	11631	8	280/262	3	0.2	0.18664	0.415162	comp27489_c0_seq1
GO:0000187	activation of MAPK activity	biological_process	11631	34	280/262	3	0.8	0.1905	0.420056	comp13676_c0_seq1,comp24059_c0_seq3
GO:0031349	positive regulation of defense response	biological_process	11631	34	280/262	3	0.8	0.1905	0.420056	comp13676_c0_seq1,comp24059_c0_seq3
GO:0042733	embryonic digit morphogenesis	biological_process	11631	34	280/262	3	0.8	0.1905	0.420056	comp12743_c0_seq1,comp259705_c0_seq1
GO:0032147	activation of protein kinase activity	biological_process	11631	64	280/262	3	1.51	0.19111	0.420056	comp13676_c0_seq1,comp24059_c0_seq3,comp27938_c0_seq2
GO:0002065	columnar/cuboidal epithelial cell differentiation	biological_process	11631	130	280/262	3	3.06	0.19221	0.420056	comp103152_c0_seq1,comp26755_c0_seq1,comp584294_c0_seq1,comp6576_c0_seq1,comp85863_c0_seq1
GO:0002698	negative regulation of immune effector process	biological_process	11631	9	280/262	3	0.21	0.19316	0.420056	comp26927_c0_seq1
GO:0002703	regulation of leukocyte mediated immunity	biological_process	11631	9	280/262	3	0.21	0.19316	0.420056	comp246820_c0_seq1
GO:0002755	MyD88-dependent toll-like receptor signaling pathway	biological_process	11631	9	280/262	3	0.21	0.19316	0.420056	comp13676_c0_seq1
GO:0006044	N-acetylglucosamine metabolic process	biological_process	11631	9	280/262	3	0.21	0.19316	0.420056	comp23402_c0_seq1
GO:0034134	toll-like receptor 2 signaling pathway	biological_process	11631	9	280/262	3	0.21	0.19316	0.420056	comp13676_c0_seq1
GO:0034138	toll-like receptor 3 signaling pathway	biological_process	11631	9	280/262	3	0.21	0.19316	0.420056	comp13676_c0_seq1
GO:0043500	muscle adaptation	biological_process	11631	9	280/262	3	0.21	0.19316	0.420056	comp23402_c0_seq1
GO:0043534	blood vessel endothelial cell migration	biological_process	11631	9	280/262	3	0.21	0.19316	0.420056	comp28433_c0_seq1
GO:0045582	positive regulation of T cell differentiation	biological_process	11631	9	280/262	3	0.21	0.19316	0.420056	comp24059_c0_seq3
GO:0045861	negative regulation of proteolysis	biological_process	11631	9	280/262	3	0.21	0.19316	0.420056	comp9698_c0_seq1
GO:0046173	polyol biosynthetic process	biological_process	11631	9	280/262	3	0.21	0.19316	0.420056	comp28433_c0_seq1
GO:0046326	positive regulation of glucose import	biological_process	11631	9	280/262	3	0.21	0.19316	0.420056	comp23402_c0_seq1
GO:0050729	positive regulation of inflammatory response	biological_process	11631	9	280/262	3	0.21	0.19316	0.420056	comp24059_c0_seq3
GO:0060004	reflex	biological_process	11631	9	280/262	3	0.21	0.19316	0.420056	comp28891_c0_seq1
GO:0070227	lymphocyte apoptotic process	biological_process	11631	9	280/262	3	0.21	0.19316	0.420056	comp24059_c0_seq3
GO:0070228	regulation of lymphocyte apoptotic process	biological_process	11631	9	280/262	3	0.21	0.19316	0.420056	comp24059_c0_seq3
GO:0034440	lipid oxidation	biological_process	11631	65	280/262	3	1.53	0.19713	0.428233	comp21616_c0_seq1,comp22761_c0_seq1,comp23049_c0_seq1
GO:0045088	regulation of innate immune response	biological_process	11631	35	280/262	3	0.82	0.1991	0.431137	comp13676_c0_seq1,comp24059_c0_seq3
GO:0048015	phosphatidylinositol-mediated signaling	biological_process	11631	35	280/262	3	0.82	0.1991	0.431137	comp246820_c0_seq1,comp350707_c0_seq1
GO:0048017	inositol lipid-mediated signaling	biological_process	11631	35	280/262	3	0.82	0.1991	0.431137	comp246820_c0_seq1,comp350707_c0_seq1
GO:1901135	carbohydrate derivative metabolic process	biological_process	11631	849	280/262	3	20	0.20028	0.433233	comp103152_c0_seq1,comp133729_c0_seq1,comp14086_c0_seq1,comp20723_c0_seq1,comp215765_c0_seq1,comp22408_c0_seq1,comp23402_c0_seq1,comp24358_c0_seq1,comp248623_c0_seq1,comp25965_c0_seq1,comp26755_c0_seq1,comp26899_c0_seq2,comp285047_c0_seq1,comp286863_c0_seq1,comp288671_c0_seq1,comp30265_c0_seq1,comp30341_c0_seq1,comp3429_c0_seq1,comp425731_c0_seq1,comp545919_c0_seq1,comp550428_c0_seq1,comp584294_c…
GO:0042157	lipoprotein metabolic process	biological_process	11631	66	280/262	3	1.55	0.20319	0.439062	comp21616_c0_seq1,comp22761_c0_seq1,comp23049_c0_seq1
GO:0044706	multi-multicellular organism process	biological_process	11631	99	280/262	3	2.33	0.20478	0.441564	comp15485_c0_seq2,comp215382_c0_seq1,comp29503_c0_seq1,comp30896_c0_seq1
GO:0048638	regulation of developmental growth	biological_process	11631	99	280/262	3	2.33	0.20478	0.441564	comp288671_c0_seq1,comp425731_c0_seq1,comp545919_c0_seq1,comp550428_c0_seq1
GO:0050896	response to stimulus	biological_process	11631	3133	280/262	3	73.8	0.20512	0.44183	comp110527_c0_seq1,comp11381_c0_seq1,comp125020_c0_seq1,comp133729_c0_seq1,comp13676_c0_seq1,comp13686_c0_seq1,comp14086_c0_seq1,comp15360_c0_seq1,comp15485_c0_seq2,comp158003_c0_seq1,comp16254_c0_seq1,comp16354_c0_seq1,comp164465_c0_seq1,comp170912_c0_seq1,comp17260_c0_seq1,comp18505_c0_seq1,comp18541_c0_seq2,comp189037_c0_seq1,comp192025_c0_seq1,comp19276_c0_seq1,comp198169_c0_seq1,comp20329_c0…
GO:0004677	DNA-dependent protein kinase activity	molecular_function	11631	9	280/262	3	0.23	0.20739	0.444837	comp18505_c0_seq1
GO:0008199	ferric iron binding	molecular_function	11631	9	280/262	3	0.23	0.20739	0.444837	comp125020_c0_seq1
GO:0008585	female gonad development	biological_process	11631	36	280/262	3	0.85	0.20775	0.444837	comp17260_c0_seq1,comp20519_c0_seq1
GO:0071901	negative regulation of protein serine/threonine kinase activity	biological_process	11631	36	280/262	3	0.85	0.20775	0.444837	comp24358_c0_seq1,comp30265_c0_seq1
GO:0009897	external side of plasma membrane	cellular_component	11631	35	280/262	3	0.85	0.20902	0.444837	comp259705_c0_seq1,comp27938_c0_seq2
GO:0007584	response to nutrient	biological_process	11631	67	280/262	3	1.58	0.2093	0.444837	comp125020_c0_seq1,comp198169_c0_seq1,comp24417_c0_seq1
GO:0006935	chemotaxis	biological_process	11631	278	280/262	3	6.55	0.20944	0.444837	comp16254_c0_seq1,comp24059_c0_seq3,comp243794_c0_seq1,comp257144_c0_seq1,comp27489_c0_seq1,comp28307_c0_seq6,comp298801_c0_seq1,comp31394_c0_seq2,comp8955_c0_seq2
GO:0009968	negative regulation of signal transduction	biological_process	11631	278	280/262	3	6.55	0.20944	0.444837	comp158003_c0_seq1,comp21616_c0_seq1,comp22761_c0_seq1,comp23049_c0_seq1,comp24358_c0_seq1,comp246820_c0_seq1,comp30265_c0_seq1,comp3511_c0_seq1,comp356715_c0_seq1
GO:0007007	inner mitochondrial membrane organization	biological_process	11631	10	280/262	3	0.24	0.21218	0.444837	comp28891_c0_seq1
GO:0007413	axonal fasciculation	biological_process	11631	10	280/262	3	0.24	0.21218	0.444837	comp31394_c0_seq2
GO:0017158	regulation of calcium ion-dependent exocytosis	biological_process	11631	10	280/262	3	0.24	0.21218	0.444837	comp425731_c0_seq1
GO:0018200	peptidyl-glutamic acid modification	biological_process	11631	10	280/262	3	0.24	0.21218	0.444837	comp16354_c0_seq1
GO:0032963	collagen metabolic process	biological_process	11631	10	280/262	3	0.24	0.21218	0.444837	comp164465_c0_seq1
GO:0034142	toll-like receptor 4 signaling pathway	biological_process	11631	10	280/262	3	0.24	0.21218	0.444837	comp13676_c0_seq1
GO:0043647	inositol phosphate metabolic process	biological_process	11631	10	280/262	3	0.24	0.21218	0.444837	comp28433_c0_seq1
GO:0045213	neurotransmitter receptor metabolic process	biological_process	11631	10	280/262	3	0.24	0.21218	0.444837	comp545919_c0_seq1
GO:0045836	positive regulation of meiosis	biological_process	11631	10	280/262	3	0.24	0.21218	0.444837	comp425731_c0_seq1
GO:0048009	insulin-like growth factor receptor signaling pathway	biological_process	11631	10	280/262	3	0.24	0.21218	0.444837	comp425731_c0_seq1
GO:0048742	regulation of skeletal muscle fiber development	biological_process	11631	10	280/262	3	0.24	0.21218	0.444837	comp425731_c0_seq1
GO:0050707	regulation of cytokine secretion	biological_process	11631	10	280/262	3	0.24	0.21218	0.444837	comp133729_c0_seq1
GO:0051149	positive regulation of muscle cell differentiation	biological_process	11631	10	280/262	3	0.24	0.21218	0.444837	comp425731_c0_seq1
GO:0051318	G1 phase	biological_process	11631	10	280/262	3	0.24	0.21218	0.444837	comp425731_c0_seq1
GO:0071347	cellular response to interleukin-1	biological_process	11631	10	280/262	3	0.24	0.21218	0.444837	comp425731_c0_seq1
GO:0071706	tumor necrosis factor superfamily cytokine production	biological_process	11631	10	280/262	3	0.24	0.21218	0.444837	comp24059_c0_seq3
GO:0097529	myeloid leukocyte migration	biological_process	11631	10	280/262	3	0.24	0.21218	0.444837	comp24059_c0_seq3
GO:2001242	regulation of intrinsic apoptotic signaling pathway	biological_process	11631	10	280/262	3	0.24	0.21218	0.444837	comp27266_c0_seq1
GO:0033157	regulation of intracellular protein transport	biological_process	11631	68	280/262	3	1.6	0.21545	0.45123	comp21616_c0_seq1,comp22761_c0_seq1,comp23049_c0_seq1
GO:0042742	defense response to bacterium	biological_process	11631	37	280/262	3	0.87	0.21644	0.45273	comp243794_c0_seq1,comp28307_c0_seq6
GO:0048584	positive regulation of response to stimulus	biological_process	11631	393	280/262	3	9.26	0.21661	0.45273	comp13676_c0_seq1,comp24059_c0_seq3,comp246820_c0_seq1,comp259705_c0_seq1,comp26927_c0_seq1,comp27266_c0_seq1,comp27489_c0_seq1,comp28433_c0_seq1,comp298801_c0_seq1,comp425731_c0_seq1,comp6576_c0_seq1,comp8955_c0_seq2
GO:0042493	response to drug	biological_process	11631	136	280/262	3	3.2	0.21724	0.453583	comp21616_c0_seq1,comp22761_c0_seq1,comp23049_c0_seq1,comp24358_c0_seq1,comp30265_c0_seq1
GO:0023051	regulation of signaling	biological_process	11631	900	280/262	3	21.2	0.21911	0.45702	comp12743_c0_seq1,comp13676_c0_seq1,comp15485_c0_seq2,comp158003_c0_seq1,comp19276_c0_seq1,comp21616_c0_seq1,comp22761_c0_seq1,comp23049_c0_seq1,comp23402_c0_seq1,comp24059_c0_seq3,comp24358_c0_seq1,comp246820_c0_seq1,comp259705_c0_seq1,comp27266_c0_seq1,comp27938_c0_seq2,comp28390_c0_seq1,comp288671_c0_seq1,comp30265_c0_seq1,comp3511_c0_seq1,comp356715_c0_seq1,comp425731_c0_seq1,comp545919_c0_se…
GO:0034504	protein localization to nucleus	biological_process	11631	69	280/262	3	1.63	0.22164	0.461825	comp21616_c0_seq1,comp22761_c0_seq1,comp23049_c0_seq1
GO:0022607	cellular component assembly	biological_process	11631	943	280/262	3	22.21	0.22455	0.467412	comp114851_c0_seq1,comp13669_c0_seq1,comp13885_c0_seq1,comp17260_c0_seq1,comp19138_c0_seq1,comp20519_c0_seq1,comp20666_c0_seq1,comp21616_c0_seq1,comp22761_c0_seq1,comp23000_c0_seq1,comp23049_c0_seq1,comp23818_c0_seq1,comp23900_c0_seq1,comp25716_c0_seq1,comp27169_c0_seq1,comp28317_c0_seq2,comp288671_c0_seq1,comp29599_c0_seq1,comp30055_c0_seq1,comp30112_c0_seq5,comp30231_c0_seq1,comp337640_c0_seq1,…
GO:0040011	locomotion	biological_process	11631	787	280/262	3	18.54	0.22886	0.473104	comp125020_c0_seq1,comp15485_c0_seq2,comp16254_c0_seq1,comp17260_c0_seq1,comp20519_c0_seq1,comp21616_c0_seq1,comp22761_c0_seq1,comp23049_c0_seq1,comp24059_c0_seq3,comp243794_c0_seq1,comp246820_c0_seq1,comp2487_c0_seq1,comp257144_c0_seq1,comp27489_c0_seq1,comp27938_c0_seq2,comp28307_c0_seq6,comp28433_c0_seq1,comp298801_c0_seq1,comp31394_c0_seq2,comp425731_c0_seq1,comp8955_c0_seq2,comp9698_c0_seq1
GO:0005794	Golgi apparatus	cellular_component	11631	610	280/262	3	14.84	0.22963	0.473104	comp16354_c0_seq1,comp189037_c0_seq1,comp20378_c0_seq1,comp23593_c0_seq1,comp242634_c0_seq1,comp243794_c0_seq1,comp246820_c0_seq1,comp27489_c0_seq1,comp28307_c0_seq6,comp28390_c0_seq1,comp298801_c0_seq1,comp30874_c0_seq2,comp31112_c0_seq2,comp323435_c0_seq1,comp432058_c0_seq1,comp545919_c0_seq1,comp8955_c0_seq2,comp97134_c0_seq1
GO:0019318	hexose metabolic process	biological_process	11631	104	280/262	3	2.45	0.22966	0.473104	comp21616_c0_seq1,comp22761_c0_seq1,comp23049_c0_seq1,comp24203_c0_seq1
GO:0006301	postreplication repair	biological_process	11631	11	280/262	3	0.26	0.23076	0.473104	comp13676_c0_seq1
GO:0007628	adult walking behavior	biological_process	11631	11	280/262	3	0.26	0.23076	0.473104	comp27266_c0_seq1
GO:0009394	2'-deoxyribonucleotide metabolic process	biological_process	11631	11	280/262	3	0.26	0.23076	0.473104	comp23402_c0_seq1
GO:0010595	positive regulation of endothelial cell migration	biological_process	11631	11	280/262	3	0.26	0.23076	0.473104	comp28433_c0_seq1
GO:0010830	regulation of myotube differentiation	biological_process	11631	11	280/262	3	0.26	0.23076	0.473104	comp425731_c0_seq1
GO:0030004	cellular monovalent inorganic cation homeostasis	biological_process	11631	11	280/262	3	0.26	0.23076	0.473104	comp23227_c0_seq1
GO:0030728	ovulation	biological_process	11631	11	280/262	3	0.26	0.23076	0.473104	comp15485_c0_seq2
GO:0032024	positive regulation of insulin secretion	biological_process	11631	11	280/262	3	0.26	0.23076	0.473104	comp23402_c0_seq1
GO:0042310	vasoconstriction	biological_process	11631	11	280/262	3	0.26	0.23076	0.473104	comp28390_c0_seq1
GO:0051928	positive regulation of calcium ion transport	biological_process	11631	11	280/262	3	0.26	0.23076	0.473104	comp23402_c0_seq1
GO:0071887	leukocyte apoptotic process	biological_process	11631	11	280/262	3	0.26	0.23076	0.473104	comp24059_c0_seq3
GO:2000106	regulation of leukocyte apoptotic process	biological_process	11631	11	280/262	3	0.26	0.23076	0.473104	comp24059_c0_seq3
GO:0002696	positive regulation of leukocyte activation	biological_process	11631	39	280/262	3	0.92	0.2339	0.477624	comp24059_c0_seq3,comp246820_c0_seq1
GO:0031331	positive regulation of cellular catabolic process	biological_process	11631	39	280/262	3	0.92	0.2339	0.477624	comp24059_c0_seq3,comp27938_c0_seq2
GO:0043409	negative regulation of MAPK cascade	biological_process	11631	39	280/262	3	0.92	0.2339	0.477624	comp24358_c0_seq1,comp30265_c0_seq1
GO:0046545	development of primary female sexual characteristics	biological_process	11631	39	280/262	3	0.92	0.2339	0.477624	comp17260_c0_seq1,comp20519_c0_seq1
GO:0070419	nonhomologous end joining complex	cellular_component	11631	11	280/262	3	0.27	0.23743	0.484348	comp18505_c0_seq1
GO:0000165	MAPK cascade	biological_process	11631	177	280/262	3	4.17	0.23891	0.48688	comp13676_c0_seq1,comp24059_c0_seq3,comp24358_c0_seq1,comp27938_c0_seq2,comp30265_c0_seq1,comp425731_c0_seq1
GO:0009966	regulation of signal transduction	biological_process	11631	793	280/262	3	18.68	0.23977	0.488146	comp13676_c0_seq1,comp15485_c0_seq2,comp158003_c0_seq1,comp19276_c0_seq1,comp21616_c0_seq1,comp22761_c0_seq1,comp23049_c0_seq1,comp24059_c0_seq3,comp24358_c0_seq1,comp246820_c0_seq1,comp259705_c0_seq1,comp27266_c0_seq1,comp27938_c0_seq2,comp28390_c0_seq1,comp288671_c0_seq1,comp30265_c0_seq1,comp3511_c0_seq1,comp356715_c0_seq1,comp425731_c0_seq1,comp545919_c0_seq1,comp550428_c0_seq1,comp6576_c0_se…
GO:0046914	transition metal ion binding	molecular_function	11631	1780	280/262	3	45.36	0.24234	0.492887	comp103152_c0_seq1,comp105515_c0_seq1,comp10840_c0_seq1,comp116005_c0_seq1,comp11610_c0_seq1,comp118835_c0_seq1,comp125020_c0_seq1,comp129986_c0_seq1,comp1326_c0_seq1,comp164465_c0_seq1,comp17260_c0_seq1,comp19223_c0_seq1,comp19532_c0_seq1,comp19983_c0_seq1,comp20519_c0_seq1,comp20579_c0_seq1,comp22150_c0_seq1,comp226653_c0_seq1,comp22811_c0_seq1,comp23636_c0_seq2,comp24059_c0_seq3,comp242634_c0_…
GO:0050867	positive regulation of cell activation	biological_process	11631	40	280/262	3	0.94	0.24266	0.493046	comp24059_c0_seq3,comp246820_c0_seq1
GO:0008198	ferrous iron binding	molecular_function	11631	11	280/262	3	0.28	0.24731	0.50025	comp125020_c0_seq1
GO:0005770	late endosome	cellular_component	11631	71	280/262	3	1.73	0.2488	0.50025	comp243794_c0_seq1,comp28307_c0_seq6,comp432058_c0_seq1
GO:0002793	positive regulation of peptide secretion	biological_process	11631	12	280/262	3	0.28	0.2489	0.50025	comp23402_c0_seq1
GO:0006929	substrate-dependent cell migration	biological_process	11631	12	280/262	3	0.28	0.2489	0.50025	comp24059_c0_seq3
GO:0007602	phototransduction	biological_process	11631	12	280/262	3	0.28	0.2489	0.50025	comp420415_c0_seq1
GO:0031623	receptor internalization	biological_process	11631	12	280/262	3	0.28	0.2489	0.50025	comp246820_c0_seq1
GO:0044259	multicellular organismal macromolecule metabolic process	biological_process	11631	12	280/262	3	0.28	0.2489	0.50025	comp164465_c0_seq1
GO:0045580	regulation of T cell differentiation	biological_process	11631	12	280/262	3	0.28	0.2489	0.50025	comp24059_c0_seq3
GO:0048260	positive regulation of receptor-mediated endocytosis	biological_process	11631	12	280/262	3	0.28	0.2489	0.50025	comp246820_c0_seq1
GO:0050852	T cell receptor signaling pathway	biological_process	11631	12	280/262	3	0.28	0.2489	0.50025	comp28433_c0_seq1
GO:0090277	positive regulation of peptide hormone secretion	biological_process	11631	12	280/262	3	0.28	0.2489	0.50025	comp23402_c0_seq1
GO:0023057	negative regulation of signaling	biological_process	11631	292	280/262	3	6.88	0.25111	0.5037	comp158003_c0_seq1,comp21616_c0_seq1,comp22761_c0_seq1,comp23049_c0_seq1,comp24358_c0_seq1,comp246820_c0_seq1,comp30265_c0_seq1,comp3511_c0_seq1,comp356715_c0_seq1
GO:0042330	taxis	biological_process	11631	292	280/262	3	6.88	0.25111	0.5037	comp16254_c0_seq1,comp24059_c0_seq3,comp243794_c0_seq1,comp257144_c0_seq1,comp27489_c0_seq1,comp28307_c0_seq6,comp298801_c0_seq1,comp31394_c0_seq2,comp8955_c0_seq2
GO:0007167	enzyme linked receptor protein signaling pathway	biological_process	11631	331	280/262	3	7.8	0.25408	0.509157	comp14086_c0_seq1,comp21616_c0_seq1,comp22761_c0_seq1,comp23049_c0_seq1,comp27938_c0_seq2,comp284784_c0_seq1,comp298801_c0_seq1,comp425731_c0_seq1,comp8955_c0_seq2,comp9698_c0_seq1
GO:0006887	exocytosis	biological_process	11631	109	280/262	3	2.57	0.25524	0.51048	comp246820_c0_seq1,comp27832_c0_seq1,comp350707_c0_seq1,comp425731_c0_seq1
GO:0072657	protein localization to membrane	biological_process	11631	109	280/262	3	2.57	0.25524	0.51048	comp23402_c0_seq1,comp288671_c0_seq1,comp545919_c0_seq1,comp550428_c0_seq1
GO:0012507	ER to Golgi transport vesicle membrane	cellular_component	11631	12	280/262	3	0.29	0.256	0.511499	comp24677_c0_seq1
GO:0031399	regulation of protein modification process	biological_process	11631	332	280/262	3	7.82	0.25699	0.512975	comp13676_c0_seq1,comp19276_c0_seq1,comp23402_c0_seq1,comp24059_c0_seq3,comp24358_c0_seq1,comp27938_c0_seq2,comp288671_c0_seq1,comp30265_c0_seq1,comp545919_c0_seq1,comp550428_c0_seq1
GO:0010648	negative regulation of cell communication	biological_process	11631	294	280/262	2	6.93	0.25728	0.513053	comp158003_c0_seq1,comp21616_c0_seq1,comp22761_c0_seq1,comp23049_c0_seq1,comp24358_c0_seq1,comp246820_c0_seq1,comp30265_c0_seq1,comp3511_c0_seq1,comp356715_c0_seq1
GO:0023014	signal transduction by phosphorylation	biological_process	11631	182	280/262	2	4.29	0.25856	0.515102	comp13676_c0_seq1,comp24059_c0_seq3,comp24358_c0_seq1,comp27938_c0_seq2,comp30265_c0_seq1,comp425731_c0_seq1
GO:0006928	cellular component movement	biological_process	11631	724	280/262	2	17.05	0.25957	0.51661	comp125020_c0_seq1,comp15485_c0_seq2,comp17260_c0_seq1,comp20519_c0_seq1,comp21616_c0_seq1,comp22761_c0_seq1,comp23049_c0_seq1,comp24059_c0_seq3,comp243794_c0_seq1,comp246820_c0_seq1,comp2487_c0_seq1,comp27489_c0_seq1,comp27938_c0_seq2,comp28307_c0_seq6,comp28433_c0_seq1,comp298801_c0_seq1,comp31394_c0_seq2,comp425731_c0_seq1,comp8955_c0_seq2,comp9698_c0_seq1
GO:1901981	phosphatidylinositol phosphate binding	molecular_function	11631	39	280/262	2	0.99	0.2619	0.52074	comp350707_c0_seq1,comp425731_c0_seq1
GO:1901681	sulfur compound binding	molecular_function	11631	70	280/262	2	1.78	0.26404	0.523498	comp288671_c0_seq1,comp289717_c0_seq1,comp550428_c0_seq1
GO:0071900	regulation of protein serine/threonine kinase activity	biological_process	11631	111	280/262	2	2.61	0.26564	0.523498	comp13676_c0_seq1,comp24059_c0_seq3,comp24358_c0_seq1,comp30265_c0_seq1
GO:0007009	plasma membrane organization	biological_process	11631	76	280/262	2	1.79	0.26582	0.523498	comp288671_c0_seq1,comp545919_c0_seq1,comp550428_c0_seq1
GO:0043410	positive regulation of MAPK cascade	biological_process	11631	76	280/262	2	1.79	0.26582	0.523498	comp13676_c0_seq1,comp24059_c0_seq3,comp425731_c0_seq1
GO:0043621	protein self-association	molecular_function	11631	12	280/262	2	0.31	0.26651	0.523498	comp24059_c0_seq3
GO:0016049	cell growth	biological_process	11631	184	280/262	2	4.33	0.26655	0.523498	comp14624_c0_seq1,comp27489_c0_seq1,comp27926_c0_seq1,comp28737_c0_seq1,comp298801_c0_seq1,comp8955_c0_seq2
GO:0010043	response to zinc ion	biological_process	11631	13	280/262	2	0.31	0.26662	0.523498	comp125020_c0_seq1
GO:0014068	positive regulation of phosphatidylinositol 3-kinase signaling	biological_process	11631	13	280/262	2	0.31	0.26662	0.523498	comp246820_c0_seq1
GO:0019692	deoxyribose phosphate metabolic process	biological_process	11631	13	280/262	2	0.31	0.26662	0.523498	comp23402_c0_seq1
GO:0040035	hermaphrodite genitalia development	biological_process	11631	13	280/262	2	0.31	0.26662	0.523498	comp2487_c0_seq1
GO:0046323	glucose import	biological_process	11631	13	280/262	2	0.31	0.26662	0.523498	comp23402_c0_seq1
GO:0046324	regulation of glucose import	biological_process	11631	13	280/262	2	0.31	0.26662	0.523498	comp23402_c0_seq1
GO:0050663	cytokine secretion	biological_process	11631	13	280/262	2	0.31	0.26662	0.523498	comp133729_c0_seq1
GO:0009628	response to abiotic stimulus	biological_process	11631	374	280/262	2	8.81	0.26715	0.524035	comp13686_c0_seq1,comp14086_c0_seq1,comp15485_c0_seq2,comp17260_c0_seq1,comp20519_c0_seq1,comp24059_c0_seq3,comp246820_c0_seq1,comp259705_c0_seq1,comp28433_c0_seq1,comp420415_c0_seq1,comp9698_c0_seq1
GO:0007165	signal transduction	biological_process	11631	1660	280/262	2	39.1	0.26859	0.526354	comp110527_c0_seq1,comp11381_c0_seq1,comp13676_c0_seq1,comp14086_c0_seq1,comp15485_c0_seq2,comp158003_c0_seq1,comp189037_c0_seq1,comp19276_c0_seq1,comp21616_c0_seq1,comp22761_c0_seq1,comp23049_c0_seq1,comp23977_c0_seq2,comp24059_c0_seq3,comp242634_c0_seq1,comp24358_c0_seq1,comp243794_c0_seq1,comp246820_c0_seq1,comp259705_c0_seq1,comp27266_c0_seq1,comp27489_c0_seq1,comp27832_c0_seq1,comp27926_c0_s…
GO:0008047	enzyme activator activity	molecular_function	11631	171	280/262	2	4.36	0.27052	0.529628	comp17260_c0_seq1,comp20519_c0_seq1,comp22408_c0_seq1,comp288671_c0_seq1,comp425731_c0_seq1,comp550428_c0_seq1
GO:0045017	glycerolipid biosynthetic process	biological_process	11631	112	280/262	2	2.64	0.27087	0.529805	comp16254_c0_seq1,comp22670_c0_seq1,comp243794_c0_seq1,comp28307_c0_seq6
GO:0007416	synapse assembly	biological_process	11631	77	280/262	2	1.81	0.27222	0.531936	comp288671_c0_seq1,comp545919_c0_seq1,comp550428_c0_seq1
GO:0001669	acrosomal vesicle	cellular_component	11631	13	280/262	2	0.32	0.27413	0.535156	comp164465_c0_seq1
GO:0010562	positive regulation of phosphorus metabolic process	biological_process	11631	224	280/262	2	5.28	0.27652	0.538792	comp13676_c0_seq1,comp24059_c0_seq3,comp24358_c0_seq1,comp27938_c0_seq2,comp30265_c0_seq1,comp425731_c0_seq1,comp545919_c0_seq1
GO:0045937	positive regulation of phosphate metabolic process	biological_process	11631	224	280/262	2	5.28	0.27652	0.538792	comp13676_c0_seq1,comp24059_c0_seq3,comp24358_c0_seq1,comp27938_c0_seq2,comp30265_c0_seq1,comp425731_c0_seq1,comp545919_c0_seq1
GO:0006816	calcium ion transport	biological_process	11631	44	280/262	2	1.04	0.2778	0.539741	comp23402_c0_seq1,comp28433_c0_seq1
GO:0008344	adult locomotory behavior	biological_process	11631	44	280/262	2	1.04	0.2778	0.539741	comp23977_c0_seq2,comp27266_c0_seq1
GO:0043406	positive regulation of MAP kinase activity	biological_process	11631	44	280/262	2	1.04	0.2778	0.539741	comp13676_c0_seq1,comp24059_c0_seq3
GO:0005996	monosaccharide metabolic process	biological_process	11631	114	280/262	2	2.69	0.28137	0.546157	comp21616_c0_seq1,comp22761_c0_seq1,comp23049_c0_seq1,comp24203_c0_seq1
GO:0002224	toll-like receptor signaling pathway	biological_process	11631	14	280/262	2	0.33	0.28391	0.546413	comp13676_c0_seq1
GO:0002699	positive regulation of immune effector process	biological_process	11631	14	280/262	2	0.33	0.28391	0.546413	comp246820_c0_seq1
GO:0009262	deoxyribonucleotide metabolic process	biological_process	11631	14	280/262	2	0.33	0.28391	0.546413	comp23402_c0_seq1
GO:0010828	positive regulation of glucose transport	biological_process	11631	14	280/262	2	0.33	0.28391	0.546413	comp23402_c0_seq1
GO:0044236	multicellular organismal metabolic process	biological_process	11631	14	280/262	2	0.33	0.28391	0.546413	comp164465_c0_seq1
GO:0045445	myoblast differentiation	biological_process	11631	14	280/262	2	0.33	0.28391	0.546413	comp425731_c0_seq1
GO:0046887	positive regulation of hormone secretion	biological_process	11631	14	280/262	2	0.33	0.28391	0.546413	comp23402_c0_seq1
GO:0051897	positive regulation of protein kinase B signaling	biological_process	11631	14	280/262	2	0.33	0.28391	0.546413	comp24059_c0_seq3
GO:0070555	response to interleukin-1	biological_process	11631	14	280/262	2	0.33	0.28391	0.546413	comp425731_c0_seq1
GO:0031224	intrinsic component of membrane	cellular_component	11631	2579	280/262	2	62.74	0.28558	0.548584	comp114851_c0_seq1,comp11693_c0_seq1,comp11697_c0_seq1,comp118835_c0_seq1,comp125020_c0_seq1,comp12743_c0_seq1,comp14086_c0_seq1,comp142611_c0_seq1,comp158003_c0_seq1,comp164465_c0_seq1,comp17260_c0_seq1,comp189037_c0_seq1,comp198169_c0_seq1,comp19983_c0_seq1,comp20329_c0_seq1,comp20519_c0_seq1,comp20723_c0_seq1,comp20996_c0_seq1,comp21114_c0_seq3,comp213469_c0_seq1,comp215382_c0_seq1,comp23000_c…
GO:0002697	regulation of immune effector process	biological_process	11631	45	280/262	2	1.06	0.28658	0.548584	comp246820_c0_seq1,comp26927_c0_seq1
GO:0043627	response to estrogen	biological_process	11631	45	280/262	2	1.06	0.28658	0.548584	comp17260_c0_seq1,comp20519_c0_seq1
GO:0046660	female sex differentiation	biological_process	11631	45	280/262	2	1.06	0.28658	0.548584	comp17260_c0_seq1,comp20519_c0_seq1
GO:2000241	regulation of reproductive process	biological_process	11631	45	280/262	2	1.06	0.28658	0.548584	comp15485_c0_seq2,comp425731_c0_seq1
GO:0008654	phospholipid biosynthetic process	biological_process	11631	115	280/262	2	2.71	0.28665	0.548584	comp16254_c0_seq1,comp22670_c0_seq1,comp243794_c0_seq1,comp28307_c0_seq6
GO:0051130	positive regulation of cellular component organization	biological_process	11631	227	280/262	2	5.35	0.28761	0.549906	comp23402_c0_seq1,comp246820_c0_seq1,comp27938_c0_seq2,comp288671_c0_seq1,comp425731_c0_seq1,comp545919_c0_seq1,comp550428_c0_seq1
GO:0050803	regulation of synapse structure and activity	biological_process	11631	80	280/262	2	1.88	0.29153	0.55688	comp288671_c0_seq1,comp545919_c0_seq1,comp550428_c0_seq1
GO:0030134	ER to Golgi transport vesicle	cellular_component	11631	14	280/262	2	0.34	0.29181	0.556893	comp24677_c0_seq1
GO:0010646	regulation of cell communication	biological_process	11631	901	280/262	2	21.22	0.29217	0.55706	comp13676_c0_seq1,comp15485_c0_seq2,comp158003_c0_seq1,comp19276_c0_seq1,comp21616_c0_seq1,comp22761_c0_seq1,comp23049_c0_seq1,comp23402_c0_seq1,comp24059_c0_seq3,comp24358_c0_seq1,comp246820_c0_seq1,comp259705_c0_seq1,comp27266_c0_seq1,comp27938_c0_seq2,comp28390_c0_seq1,comp288671_c0_seq1,comp30265_c0_seq1,comp3511_c0_seq1,comp356715_c0_seq1,comp425731_c0_seq1,comp545919_c0_seq1,comp550428_c0_s…
GO:0023052	signaling	biological_process	11631	1926	280/262	2	45.37	0.29509	0.561579	comp110527_c0_seq1,comp11381_c0_seq1,comp12743_c0_seq1,comp13676_c0_seq1,comp14086_c0_seq1,comp143500_c0_seq1,comp15485_c0_seq2,comp158003_c0_seq1,comp189037_c0_seq1,comp19276_c0_seq1,comp21616_c0_seq1,comp22761_c0_seq1,comp23049_c0_seq1,comp23402_c0_seq1,comp23977_c0_seq2,comp24059_c0_seq3,comp242634_c0_seq1,comp24358_c0_seq1,comp243794_c0_seq1,comp24559_c0_seq1,comp246820_c0_seq1,comp259705_c0_…
GO:0044700	single organism signaling	biological_process	11631	1926	280/262	2	45.37	0.29509	0.561579	comp110527_c0_seq1,comp11381_c0_seq1,comp12743_c0_seq1,comp13676_c0_seq1,comp14086_c0_seq1,comp143500_c0_seq1,comp15485_c0_seq2,comp158003_c0_seq1,comp189037_c0_seq1,comp19276_c0_seq1,comp21616_c0_seq1,comp22761_c0_seq1,comp23049_c0_seq1,comp23402_c0_seq1,comp23977_c0_seq2,comp24059_c0_seq3,comp242634_c0_seq1,comp24358_c0_seq1,comp243794_c0_seq1,comp24559_c0_seq1,comp246820_c0_seq1,comp259705_c0_…
GO:0016265	death	biological_process	11631	662	280/262	2	15.59	0.29688	0.564459	comp133729_c0_seq1,comp15485_c0_seq2,comp16254_c0_seq1,comp20329_c0_seq1,comp23402_c0_seq1,comp24059_c0_seq3,comp24358_c0_seq1,comp259705_c0_seq1,comp27266_c0_seq1,comp288671_c0_seq1,comp28891_c0_seq1,comp292615_c0_seq1,comp29863_c0_seq1,comp29863_c1_seq1,comp30265_c0_seq1,comp545919_c0_seq1,comp550428_c0_seq1,comp6576_c0_seq1
GO:0002221	pattern recognition receptor signaling pathway	biological_process	11631	15	280/262	2	0.35	0.30081	0.568398	comp13676_c0_seq1
GO:0051881	regulation of mitochondrial membrane potential	biological_process	11631	15	280/262	2	0.35	0.30081	0.568398	comp23402_c0_seq1
GO:0060401	cytosolic calcium ion transport	biological_process	11631	15	280/262	2	0.35	0.30081	0.568398	comp23402_c0_seq1
GO:0060402	calcium ion transport into cytosol	biological_process	11631	15	280/262	2	0.35	0.30081	0.568398	comp23402_c0_seq1
GO:1903036	positive regulation of response to wounding	biological_process	11631	15	280/262	2	0.35	0.30081	0.568398	comp24059_c0_seq3
GO:2000377	regulation of reactive oxygen species metabolic process	biological_process	11631	15	280/262	2	0.35	0.30081	0.568398	comp15485_c0_seq2
GO:2000026	regulation of multicellular organismal development	biological_process	11631	544	280/262	2	12.81	0.3009	0.568398	comp103152_c0_seq1,comp15485_c0_seq2,comp189037_c0_seq1,comp24059_c0_seq3,comp242634_c0_seq1,comp26755_c0_seq1,comp28433_c0_seq1,comp288671_c0_seq1,comp323435_c0_seq1,comp425731_c0_seq1,comp545919_c0_seq1,comp550428_c0_seq1,comp584294_c0_seq1,comp6576_c0_seq1,comp85863_c0_seq1
GO:0032266	phosphatidylinositol-3-phosphate binding	molecular_function	11631	14	280/262	2	0.36	0.30346	0.572704	comp350707_c0_seq1
GO:0006469	negative regulation of protein kinase activity	biological_process	11631	47	280/262	2	1.11	0.3041	0.573002	comp24358_c0_seq1,comp30265_c0_seq1
GO:0010563	negative regulation of phosphorus metabolic process	biological_process	11631	82	280/262	2	1.93	0.30446	0.573002	comp24358_c0_seq1,comp30265_c0_seq1,comp31734_c0_seq1
GO:0045936	negative regulation of phosphate metabolic process	biological_process	11631	82	280/262	2	1.93	0.30446	0.573002	comp24358_c0_seq1,comp30265_c0_seq1,comp31734_c0_seq1
GO:0097223	sperm part	cellular_component	11631	15	280/262	2	0.36	0.30906	0.581124	comp164465_c0_seq1
GO:0034284	response to monosaccharide	biological_process	11631	48	280/262	2	1.13	0.31284	0.586611	comp125020_c0_seq1,comp425731_c0_seq1
GO:0035303	regulation of dephosphorylation	biological_process	11631	48	280/262	2	1.13	0.31284	0.586611	comp24358_c0_seq1,comp30265_c0_seq1
GO:0070838	divalent metal ion transport	biological_process	11631	48	280/262	2	1.13	0.31284	0.586611	comp23402_c0_seq1,comp28433_c0_seq1
GO:0003014	renal system process	biological_process	11631	16	280/262	2	0.38	0.3173	0.58956	comp29503_c0_seq1
GO:0006813	potassium ion transport	biological_process	11631	16	280/262	2	0.38	0.3173	0.58956	comp420415_c0_seq1
GO:0007629	flight behavior	biological_process	11631	16	280/262	2	0.38	0.3173	0.58956	comp23977_c0_seq2
GO:0010469	regulation of receptor activity	biological_process	11631	16	280/262	2	0.38	0.3173	0.58956	comp15485_c0_seq2
GO:0014066	regulation of phosphatidylinositol 3-kinase signaling	biological_process	11631	16	280/262	2	0.38	0.3173	0.58956	comp246820_c0_seq1
GO:0014904	myotube cell development	biological_process	11631	16	280/262	2	0.38	0.3173	0.58956	comp425731_c0_seq1
GO:0043271	negative regulation of ion transport	biological_process	11631	16	280/262	2	0.38	0.3173	0.58956	comp420415_c0_seq1
GO:0045766	positive regulation of angiogenesis	biological_process	11631	16	280/262	2	0.38	0.3173	0.58956	comp28433_c0_seq1
GO:0048741	skeletal muscle fiber development	biological_process	11631	16	280/262	2	0.38	0.3173	0.58956	comp425731_c0_seq1
GO:0051153	regulation of striated muscle cell differentiation	biological_process	11631	16	280/262	2	0.38	0.3173	0.58956	comp425731_c0_seq1
GO:0044282	small molecule catabolic process	biological_process	11631	159	280/262	2	3.75	0.32048	0.594927	comp24358_c0_seq1,comp26179_c0_seq2,comp30012_c0_seq2,comp30265_c0_seq1,comp31237_c0_seq5
GO:0045202	synapse	cellular_component	11631	304	280/262	2	7.4	0.32138	0.59529	comp143500_c0_seq1,comp24559_c0_seq1,comp27489_c0_seq1,comp288671_c0_seq1,comp298801_c0_seq1,comp545919_c0_seq1,comp550428_c0_seq1,comp8955_c0_seq2,comp9698_c0_seq1
GO:0009062	fatty acid catabolic process	biological_process	11631	49	280/262	2	1.15	0.32155	0.59529	comp26179_c0_seq2,comp31237_c0_seq5
GO:0033673	negative regulation of kinase activity	biological_process	11631	49	280/262	2	1.15	0.32155	0.59529	comp24358_c0_seq1,comp30265_c0_seq1
GO:0043025	neuronal cell body	cellular_component	11631	118	280/262	2	2.87	0.32326	0.597914	comp21616_c0_seq1,comp22761_c0_seq1,comp23049_c0_seq1,comp23227_c0_seq1
GO:0022411	cellular component disassembly	biological_process	11631	85	280/262	2	2	0.32389	0.598537	comp18057_c0_seq2,comp23402_c0_seq1,comp24399_c0_seq1
GO:0050790	regulation of catalytic activity	biological_process	11631	474	280/262	2	11.17	0.32588	0.601163	comp13676_c0_seq1,comp19276_c0_seq1,comp24059_c0_seq3,comp24358_c0_seq1,comp27266_c0_seq1,comp27938_c0_seq2,comp288671_c0_seq1,comp30265_c0_seq1,comp30896_c0_seq1,comp31304_c0_seq2,comp31734_c0_seq1,comp545919_c0_seq1,comp550428_c0_seq1
GO:0022627	cytosolic small ribosomal subunit	cellular_component	11631	16	280/262	2	0.39	0.3259	0.601163	comp31505_c0_seq1
GO:0044248	cellular catabolic process	biological_process	11631	1041	280/262	2	24.52	0.32622	0.601211	comp103152_c0_seq1,comp12743_c0_seq1,comp143500_c0_seq1,comp19532_c0_seq1,comp23636_c0_seq2,comp24059_c0_seq3,comp24358_c0_seq1,comp243794_c0_seq1,comp24559_c0_seq1,comp246820_c0_seq1,comp259705_c0_seq1,comp26179_c0_seq2,comp26755_c0_seq1,comp27478_c0_seq1,comp27920_c0_seq1,comp27938_c0_seq2,comp28307_c0_seq6,comp28433_c0_seq1,comp288671_c0_seq1,comp30012_c0_seq2,comp30265_c0_seq1,comp31237_c0_se…
GO:0009792	embryo development ending in birth or egg hatching	biological_process	11631	395	280/262	2	9.3	0.32771	0.603412	comp10510_c0_seq1,comp12743_c0_seq1,comp189037_c0_seq1,comp242634_c0_seq1,comp2487_c0_seq1,comp259705_c0_seq1,comp27489_c0_seq1,comp28433_c0_seq1,comp298801_c0_seq1,comp323435_c0_seq1,comp8955_c0_seq2
GO:0014902	myotube differentiation	biological_process	11631	50	280/262	2	1.18	0.33023	0.607215	comp284784_c0_seq1,comp425731_c0_seq1
GO:0032318	regulation of Ras GTPase activity	biological_process	11631	86	280/262	2	2.03	0.33037	0.607215	comp288671_c0_seq1,comp545919_c0_seq1,comp550428_c0_seq1
GO:0007204	positive regulation of cytosolic calcium ion concentration	biological_process	11631	17	280/262	2	0.4	0.33341	0.608421	comp23402_c0_seq1
GO:0009583	detection of light stimulus	biological_process	11631	17	280/262	2	0.4	0.33341	0.608421	comp420415_c0_seq1
GO:0010594	regulation of endothelial cell migration	biological_process	11631	17	280/262	2	0.4	0.33341	0.608421	comp28433_c0_seq1
GO:0033077	T cell differentiation in thymus	biological_process	11631	17	280/262	2	0.4	0.33341	0.608421	comp24059_c0_seq3
GO:0040020	regulation of meiosis	biological_process	11631	17	280/262	2	0.4	0.33341	0.608421	comp425731_c0_seq1
GO:0048259	regulation of receptor-mediated endocytosis	biological_process	11631	17	280/262	2	0.4	0.33341	0.608421	comp246820_c0_seq1
GO:0050851	antigen receptor-mediated signaling pathway	biological_process	11631	17	280/262	2	0.4	0.33341	0.608421	comp28433_c0_seq1
GO:0051445	regulation of meiotic cell cycle	biological_process	11631	17	280/262	2	0.4	0.33341	0.608421	comp425731_c0_seq1
GO:1902533	positive regulation of intracellular signal transduction	biological_process	11631	162	280/262	2	3.82	0.33447	0.60981	comp13676_c0_seq1,comp24059_c0_seq3,comp246820_c0_seq1,comp27266_c0_seq1,comp425731_c0_seq1
GO:0019887	protein kinase regulator activity	molecular_function	11631	47	280/262	2	1.2	0.33761	0.614986	comp288671_c0_seq1,comp550428_c0_seq1
GO:0009896	positive regulation of catabolic process	biological_process	11631	51	280/262	2	1.2	0.33889	0.616219	comp24059_c0_seq3,comp27938_c0_seq2
GO:0072511	divalent inorganic cation transport	biological_process	11631	51	280/262	2	1.2	0.33889	0.616219	comp23402_c0_seq1,comp28433_c0_seq1
GO:0009898	cytoplasmic side of plasma membrane	cellular_component	11631	17	280/262	2	0.41	0.34232	0.621349	comp27266_c0_seq1
GO:0045335	phagocytic vesicle	cellular_component	11631	17	280/262	2	0.41	0.34232	0.621349	comp24059_c0_seq3
GO:0061138	morphogenesis of a branching epithelium	biological_process	11631	88	280/262	2	2.07	0.34333	0.622629	comp10510_c0_seq1,comp17260_c0_seq1,comp20519_c0_seq1
GO:0031985	Golgi cisterna	cellular_component	11631	50	280/262	2	1.22	0.34443	0.624069	comp243794_c0_seq1,comp28307_c0_seq6
GO:0007040	lysosome organization	biological_process	11631	18	280/262	2	0.42	0.34914	0.628698	comp20329_c0_seq1
GO:0007588	excretion	biological_process	11631	18	280/262	2	0.42	0.34914	0.628698	comp29503_c0_seq1
GO:0030216	keratinocyte differentiation	biological_process	11631	18	280/262	2	0.42	0.34914	0.628698	comp27938_c0_seq2
GO:0036294	cellular response to decreased oxygen levels	biological_process	11631	18	280/262	2	0.42	0.34914	0.628698	comp24059_c0_seq3
GO:0070723	response to cholesterol	biological_process	11631	18	280/262	2	0.42	0.34914	0.628698	comp125020_c0_seq1
GO:0071453	cellular response to oxygen levels	biological_process	11631	18	280/262	2	0.42	0.34914	0.628698	comp24059_c0_seq3
GO:0071456	cellular response to hypoxia	biological_process	11631	18	280/262	2	0.42	0.34914	0.628698	comp24059_c0_seq3
GO:0043933	macromolecular complex subunit organization	biological_process	11631	726	280/262	2	17.1	0.34977	0.628778	comp114851_c0_seq1,comp13669_c0_seq1,comp13885_c0_seq1,comp19138_c0_seq1,comp20666_c0_seq1,comp23000_c0_seq1,comp23402_c0_seq1,comp23818_c0_seq1,comp23900_c0_seq1,comp25716_c0_seq1,comp27169_c0_seq1,comp28317_c0_seq2,comp29599_c0_seq1,comp30055_c0_seq1,comp30112_c0_seq5,comp30231_c0_seq1,comp337640_c0_seq1,comp5742_c0_seq1,comp7473_c0_seq1
GO:0019216	regulation of lipid metabolic process	biological_process	11631	89	280/262	2	2.1	0.3498	0.628778	comp21616_c0_seq1,comp22761_c0_seq1,comp23049_c0_seq1
GO:0032269	negative regulation of cellular protein metabolic process	biological_process	11631	127	280/262	2	2.99	0.35079	0.630003	comp23402_c0_seq1,comp24358_c0_seq1,comp30265_c0_seq1,comp9698_c0_seq1
GO:0016310	phosphorylation	biological_process	11631	484	280/262	2	11.4	0.35314	0.633666	comp13676_c0_seq1,comp189037_c0_seq1,comp24059_c0_seq3,comp242634_c0_seq1,comp24358_c0_seq1,comp27489_c0_seq1,comp27938_c0_seq2,comp298801_c0_seq1,comp30265_c0_seq1,comp323435_c0_seq1,comp425731_c0_seq1,comp545919_c0_seq1,comp8955_c0_seq2
GO:0002694	regulation of leukocyte activation	biological_process	11631	53	280/262	2	1.25	0.35609	0.636486	comp24059_c0_seq3,comp246820_c0_seq1
GO:0032496	response to lipopolysaccharide	biological_process	11631	53	280/262	2	1.25	0.35609	0.636486	comp198169_c0_seq1,comp27938_c0_seq2
GO:0006606	protein import into nucleus	biological_process	11631	90	280/262	2	2.12	0.35627	0.636486	comp21616_c0_seq1,comp22761_c0_seq1,comp23049_c0_seq1
GO:0044744	protein targeting to nucleus	biological_process	11631	90	280/262	2	2.12	0.35627	0.636486	comp21616_c0_seq1,comp22761_c0_seq1,comp23049_c0_seq1
GO:1902593	single-organism nuclear import	biological_process	11631	90	280/262	2	2.12	0.35627	0.636486	comp21616_c0_seq1,comp22761_c0_seq1,comp23049_c0_seq1
GO:0031226	intrinsic component of plasma membrane	cellular_component	11631	354	280/262	2	8.61	0.36	0.642587	comp14086_c0_seq1,comp142611_c0_seq1,comp158003_c0_seq1,comp21114_c0_seq3,comp24059_c0_seq3,comp27266_c0_seq1,comp27938_c0_seq2,comp29503_c0_seq1,comp3511_c0_seq1,comp356715_c0_seq1
GO:0044297	cell body	cellular_component	11631	125	280/262	2	3.04	0.36209	0.644717	comp21616_c0_seq1,comp22761_c0_seq1,comp23049_c0_seq1,comp23227_c0_seq1
GO:0030136	clathrin-coated vesicle	cellular_component	11631	52	280/262	2	1.27	0.36214	0.644717	comp12743_c0_seq1,comp259705_c0_seq1
GO:0031984	organelle subcompartment	cellular_component	11631	52	280/262	2	1.27	0.36214	0.644717	comp243794_c0_seq1,comp28307_c0_seq6
GO:0002429	immune response-activating cell surface receptor signaling pathway	biological_process	11631	19	280/262	2	0.45	0.3645	0.645771	comp28433_c0_seq1
GO:0002768	immune response-regulating cell surface receptor signaling pathway	biological_process	11631	19	280/262	2	0.45	0.3645	0.645771	comp28433_c0_seq1
GO:0045807	positive regulation of endocytosis	biological_process	11631	19	280/262	2	0.45	0.3645	0.645771	comp246820_c0_seq1
GO:0050870	positive regulation of T cell activation	biological_process	11631	19	280/262	2	0.45	0.3645	0.645771	comp24059_c0_seq3
GO:0002237	response to molecule of bacterial origin	biological_process	11631	54	280/262	2	1.27	0.36463	0.645771	comp198169_c0_seq1,comp27938_c0_seq2
GO:0072329	monocarboxylic acid catabolic process	biological_process	11631	54	280/262	2	1.27	0.36463	0.645771	comp26179_c0_seq2,comp31237_c0_seq5
GO:0019904	protein domain specific binding	molecular_function	11631	50	280/262	2	1.27	0.36548	0.646716	comp27489_c0_seq1,comp27938_c0_seq2
GO:0008406	gonad development	biological_process	11631	92	280/262	2	2.17	0.36917	0.652115	comp17260_c0_seq1,comp20519_c0_seq1,comp2487_c0_seq1
GO:0031400	negative regulation of protein modification process	biological_process	11631	92	280/262	2	2.17	0.36917	0.652115	comp23402_c0_seq1,comp24358_c0_seq1,comp30265_c0_seq1
GO:0007265	Ras protein signal transduction	biological_process	11631	209	280/262	2	4.92	0.37017	0.653316	comp243794_c0_seq1,comp27926_c0_seq1,comp28307_c0_seq6,comp288671_c0_seq1,comp545919_c0_seq1,comp550428_c0_seq1
GO:1901564	organonitrogen compound metabolic process	biological_process	11631	1065	280/262	2	25.09	0.37185	0.655237	comp12743_c0_seq1,comp133729_c0_seq1,comp14086_c0_seq1,comp143500_c0_seq1,comp16254_c0_seq1,comp215765_c0_seq1,comp22408_c0_seq1,comp22670_c0_seq1,comp23402_c0_seq1,comp24358_c0_seq1,comp248623_c0_seq1,comp25965_c0_seq1,comp259705_c0_seq1,comp26179_c0_seq2,comp26899_c0_seq2,comp285047_c0_seq1,comp286863_c0_seq1,comp288671_c0_seq1,comp30012_c0_seq2,comp30265_c0_seq1,comp30341_c0_seq1,comp31237_c0_…
GO:0005546	phosphatidylinositol-4,5-bisphosphate binding	molecular_function	11631	18	280/262	2	0.46	0.3719	0.655237	comp425731_c0_seq1
GO:0031526	brush border membrane	cellular_component	11631	19	280/262	2	0.46	0.37399	0.658351	comp246820_c0_seq1
GO:0001763	morphogenesis of a branching structure	biological_process	11631	93	280/262	2	2.19	0.37561	0.660634	comp10510_c0_seq1,comp17260_c0_seq1,comp20519_c0_seq1
GO:0007568	aging	biological_process	11631	132	280/262	2	3.11	0.37766	0.660647	comp21616_c0_seq1,comp22761_c0_seq1,comp23049_c0_seq1,comp23402_c0_seq1
GO:0000186	activation of MAPKK activity	biological_process	11631	20	280/262	2	0.47	0.3795	0.660647	comp27938_c0_seq2
GO:0001523	retinoid metabolic process	biological_process	11631	20	280/262	2	0.47	0.3795	0.660647	comp24510_c0_seq1
GO:0002263	cell activation involved in immune response	biological_process	11631	20	280/262	2	0.47	0.3795	0.660647	comp246820_c0_seq1
GO:0002366	leukocyte activation involved in immune response	biological_process	11631	20	280/262	2	0.47	0.3795	0.660647	comp246820_c0_seq1
GO:0002920	regulation of humoral immune response	biological_process	11631	20	280/262	2	0.47	0.3795	0.660647	comp26927_c0_seq1
GO:0007006	mitochondrial membrane organization	biological_process	11631	20	280/262	2	0.47	0.3795	0.660647	comp28891_c0_seq1
GO:0033555	multicellular organismal response to stress	biological_process	11631	20	280/262	2	0.47	0.3795	0.660647	comp125020_c0_seq1
GO:0035249	synaptic transmission, glutamatergic	biological_process	11631	20	280/262	2	0.47	0.3795	0.660647	comp9698_c0_seq1
GO:0045621	positive regulation of lymphocyte differentiation	biological_process	11631	20	280/262	2	0.47	0.3795	0.660647	comp24059_c0_seq3
GO:0051480	cytosolic calcium ion homeostasis	biological_process	11631	20	280/262	2	0.47	0.3795	0.660647	comp23402_c0_seq1
GO:0090257	regulation of muscle system process	biological_process	11631	20	280/262	2	0.47	0.3795	0.660647	comp23402_c0_seq1
GO:0009743	response to carbohydrate	biological_process	11631	56	280/262	2	1.32	0.38158	0.663702	comp125020_c0_seq1,comp425731_c0_seq1
GO:0008219	cell death	biological_process	11631	658	280/262	2	15.5	0.38196	0.663798	comp133729_c0_seq1,comp15485_c0_seq2,comp16254_c0_seq1,comp20329_c0_seq1,comp23402_c0_seq1,comp24059_c0_seq3,comp24358_c0_seq1,comp259705_c0_seq1,comp27266_c0_seq1,comp288671_c0_seq1,comp292615_c0_seq1,comp29863_c0_seq1,comp29863_c1_seq1,comp30265_c0_seq1,comp545919_c0_seq1,comp550428_c0_seq1,comp6576_c0_seq1
GO:0045137	development of primary sexual characteristics	biological_process	11631	95	280/262	2	2.24	0.38844	0.673912	comp17260_c0_seq1,comp20519_c0_seq1,comp2487_c0_seq1
GO:0055065	metal ion homeostasis	biological_process	11631	95	280/262	2	2.24	0.38844	0.673912	comp23227_c0_seq1,comp23402_c0_seq1,comp29503_c0_seq1
GO:0001933	negative regulation of protein phosphorylation	biological_process	11631	57	280/262	2	1.34	0.38998	0.674864	comp24358_c0_seq1,comp30265_c0_seq1
GO:0030326	embryonic limb morphogenesis	biological_process	11631	57	280/262	2	1.34	0.38998	0.674864	comp12743_c0_seq1,comp259705_c0_seq1
GO:0050865	regulation of cell activation	biological_process	11631	57	280/262	2	1.34	0.38998	0.674864	comp24059_c0_seq3,comp246820_c0_seq1
GO:0007215	glutamate receptor signaling pathway	biological_process	11631	21	280/262	2	0.49	0.39415	0.679201	comp425731_c0_seq1
GO:0021675	nerve development	biological_process	11631	21	280/262	2	0.49	0.39415	0.679201	comp28891_c0_seq1
GO:0043270	positive regulation of ion transport	biological_process	11631	21	280/262	2	0.49	0.39415	0.679201	comp23402_c0_seq1
GO:0048102	autophagic cell death	biological_process	11631	21	280/262	2	0.49	0.39415	0.679201	comp20329_c0_seq1
GO:0050880	regulation of blood vessel size	biological_process	11631	21	280/262	2	0.49	0.39415	0.679201	comp28390_c0_seq1
GO:0030258	lipid modification	biological_process	11631	96	280/262	2	2.26	0.39483	0.679201	comp21616_c0_seq1,comp22761_c0_seq1,comp23049_c0_seq1
GO:0051170	nuclear import	biological_process	11631	96	280/262	2	2.26	0.39483	0.679201	comp21616_c0_seq1,comp22761_c0_seq1,comp23049_c0_seq1
GO:0044092	negative regulation of molecular function	biological_process	11631	175	280/262	2	4.12	0.39548	0.679201	comp24358_c0_seq1,comp30265_c0_seq1,comp30896_c0_seq1,comp31304_c0_seq2,comp31734_c0_seq1
GO:0051707	response to other organism	biological_process	11631	175	280/262	2	4.12	0.39548	0.679201	comp198169_c0_seq1,comp243794_c0_seq1,comp248623_c0_seq1,comp27938_c0_seq2,comp28307_c0_seq6
GO:0007268	synaptic transmission	biological_process	11631	296	280/262	2	6.97	0.39699	0.681221	comp143500_c0_seq1,comp24559_c0_seq1,comp288671_c0_seq1,comp425731_c0_seq1,comp545919_c0_seq1,comp550428_c0_seq1,comp562175_c0_seq1,comp9698_c0_seq1
GO:0043583	ear development	biological_process	11631	58	280/262	2	1.37	0.39834	0.682964	comp12743_c0_seq1,comp259705_c0_seq1
GO:0043207	response to external biotic stimulus	biological_process	11631	176	280/262	2	4.15	0.40017	0.685526	comp198169_c0_seq1,comp243794_c0_seq1,comp248623_c0_seq1,comp27938_c0_seq2,comp28307_c0_seq6
GO:0007154	cell communication	biological_process	11631	1999	280/262	2	47.09	0.40174	0.687639	comp110527_c0_seq1,comp11381_c0_seq1,comp13676_c0_seq1,comp14086_c0_seq1,comp143500_c0_seq1,comp15485_c0_seq2,comp158003_c0_seq1,comp189037_c0_seq1,comp19276_c0_seq1,comp21616_c0_seq1,comp22761_c0_seq1,comp23049_c0_seq1,comp23402_c0_seq1,comp23977_c0_seq2,comp24059_c0_seq3,comp242634_c0_seq1,comp24358_c0_seq1,comp243794_c0_seq1,comp24559_c0_seq1,comp246820_c0_seq1,comp259705_c0_seq1,comp27266_c0_…
GO:0098562	cytoplasmic side of membrane	cellular_component	11631	21	280/262	2	0.51	0.40414	0.691167	comp27266_c0_seq1
GO:0010002	cardioblast differentiation	biological_process	11631	22	280/262	2	0.52	0.40845	0.694467	comp28390_c0_seq1
GO:0014065	phosphatidylinositol 3-kinase signaling	biological_process	11631	22	280/262	2	0.52	0.40845	0.694467	comp246820_c0_seq1
GO:0016101	diterpenoid metabolic process	biological_process	11631	22	280/262	2	0.52	0.40845	0.694467	comp24510_c0_seq1
GO:0036314	response to sterol	biological_process	11631	22	280/262	2	0.52	0.40845	0.694467	comp125020_c0_seq1
GO:0048641	regulation of skeletal muscle tissue development	biological_process	11631	22	280/262	2	0.52	0.40845	0.694467	comp425731_c0_seq1
GO:0051092	positive regulation of NF-kappaB transcription factor activity	biological_process	11631	22	280/262	2	0.52	0.40845	0.694467	comp24059_c0_seq3
GO:2001233	regulation of apoptotic signaling pathway	biological_process	11631	22	280/262	2	0.52	0.40845	0.694467	comp27266_c0_seq1
GO:0009636	response to toxic substance	biological_process	11631	60	280/262	2	1.41	0.41488	0.703414	comp198169_c0_seq1,comp24417_c0_seq1
GO:0035113	embryonic appendage morphogenesis	biological_process	11631	60	280/262	2	1.41	0.41488	0.703414	comp12743_c0_seq1,comp259705_c0_seq1
GO:0023056	positive regulation of signaling	biological_process	11631	301	280/262	2	7.09	0.41503	0.703414	comp12743_c0_seq1,comp13676_c0_seq1,comp24059_c0_seq3,comp246820_c0_seq1,comp259705_c0_seq1,comp27266_c0_seq1,comp425731_c0_seq1,comp6576_c0_seq1
GO:0050808	synapse organization	biological_process	11631	139	280/262	2	3.27	0.41509	0.703414	comp288671_c0_seq1,comp28891_c0_seq1,comp545919_c0_seq1,comp550428_c0_seq1
GO:0031252	cell leading edge	cellular_component	11631	135	280/262	2	3.28	0.41737	0.706691	comp243794_c0_seq1,comp246820_c0_seq1,comp28307_c0_seq6,comp28433_c0_seq1
GO:0030667	secretory granule membrane	cellular_component	11631	22	280/262	2	0.54	0.41867	0.708305	comp24059_c0_seq3
GO:0051128	regulation of cellular component organization	biological_process	11631	716	280/262	2	16.87	0.42223	0.708703	comp14624_c0_seq1,comp17260_c0_seq1,comp20519_c0_seq1,comp21616_c0_seq1,comp22761_c0_seq1,comp23049_c0_seq1,comp23402_c0_seq1,comp246820_c0_seq1,comp27489_c0_seq1,comp27926_c0_seq1,comp27938_c0_seq2,comp28737_c0_seq1,comp288671_c0_seq1,comp298801_c0_seq1,comp425731_c0_seq1,comp545919_c0_seq1,comp550428_c0_seq1,comp8955_c0_seq2
GO:0007031	peroxisome organization	biological_process	11631	23	280/262	2	0.54	0.42242	0.708703	comp27926_c0_seq1
GO:0010675	regulation of cellular carbohydrate metabolic process	biological_process	11631	23	280/262	2	0.54	0.42242	0.708703	comp23402_c0_seq1
GO:0021987	cerebral cortex development	biological_process	11631	23	280/262	2	0.54	0.42242	0.708703	comp425731_c0_seq1
GO:0045744	negative regulation of G-protein coupled receptor protein signaling pathway	biological_process	11631	23	280/262	2	0.54	0.42242	0.708703	comp246820_c0_seq1
GO:0048284	organelle fusion	biological_process	11631	23	280/262	2	0.54	0.42242	0.708703	comp28891_c0_seq1
GO:0051924	regulation of calcium ion transport	biological_process	11631	23	280/262	2	0.54	0.42242	0.708703	comp23402_c0_seq1
GO:0071897	DNA biosynthetic process	biological_process	11631	23	280/262	2	0.54	0.42242	0.708703	comp13676_c0_seq1
GO:0030324	lung development	biological_process	11631	61	280/262	2	1.44	0.42307	0.708703	comp17260_c0_seq1,comp20519_c0_seq1
GO:0043269	regulation of ion transport	biological_process	11631	61	280/262	2	1.44	0.42307	0.708703	comp23402_c0_seq1,comp420415_c0_seq1
GO:0051348	negative regulation of transferase activity	biological_process	11631	61	280/262	2	1.44	0.42307	0.708703	comp24358_c0_seq1,comp30265_c0_seq1
GO:0071902	positive regulation of protein serine/threonine kinase activity	biological_process	11631	61	280/262	2	1.44	0.42307	0.708703	comp13676_c0_seq1,comp24059_c0_seq3
GO:0000139	Golgi membrane	cellular_component	11631	294	280/262	2	7.15	0.42456	0.710616	comp20378_c0_seq1,comp23593_c0_seq1,comp243794_c0_seq1,comp28307_c0_seq6,comp28390_c0_seq1,comp31112_c0_seq2,comp432058_c0_seq1,comp97134_c0_seq1
GO:0019207	kinase regulator activity	molecular_function	11631	57	280/262	2	1.45	0.42859	0.716774	comp288671_c0_seq1,comp550428_c0_seq1
GO:0006913	nucleocytoplasmic transport	biological_process	11631	142	280/262	2	3.34	0.43099	0.719959	comp21616_c0_seq1,comp22761_c0_seq1,comp23049_c0_seq1,comp27489_c0_seq1
GO:0051346	negative regulation of hydrolase activity	biological_process	11631	62	280/262	2	1.46	0.4312	0.719959	comp30896_c0_seq1,comp31304_c0_seq2
GO:0030111	regulation of Wnt signaling pathway	biological_process	11631	102	280/262	2	2.4	0.43278	0.721	comp158003_c0_seq1,comp3511_c0_seq1,comp356715_c0_seq1
GO:0009607	response to biotic stimulus	biological_process	11631	183	280/262	2	4.31	0.43288	0.721	comp198169_c0_seq1,comp243794_c0_seq1,comp248623_c0_seq1,comp27938_c0_seq2,comp28307_c0_seq6
GO:0044085	cellular component biogenesis	biological_process	11631	1055	280/262	2	24.85	0.43416	0.721	comp114851_c0_seq1,comp13669_c0_seq1,comp13885_c0_seq1,comp17260_c0_seq1,comp19138_c0_seq1,comp20519_c0_seq1,comp20666_c0_seq1,comp21616_c0_seq1,comp22761_c0_seq1,comp23000_c0_seq1,comp23049_c0_seq1,comp23818_c0_seq1,comp23900_c0_seq1,comp25716_c0_seq1,comp27169_c0_seq1,comp28317_c0_seq2,comp288671_c0_seq1,comp29599_c0_seq1,comp30055_c0_seq1,comp30112_c0_seq5,comp30231_c0_seq1,comp337640_c0_seq1,…
GO:0006109	regulation of carbohydrate metabolic process	biological_process	11631	24	280/262	2	0.57	0.43606	0.721	comp23402_c0_seq1
GO:0006662	glycerol ether metabolic process	biological_process	11631	24	280/262	2	0.57	0.43606	0.721	comp27926_c0_seq1
GO:0006721	terpenoid metabolic process	biological_process	11631	24	280/262	2	0.57	0.43606	0.721	comp24510_c0_seq1
GO:0010950	positive regulation of endopeptidase activity	biological_process	11631	24	280/262	2	0.57	0.43606	0.721	comp27266_c0_seq1
GO:0010952	positive regulation of peptidase activity	biological_process	11631	24	280/262	2	0.57	0.43606	0.721	comp27266_c0_seq1
GO:0018904	ether metabolic process	biological_process	11631	24	280/262	2	0.57	0.43606	0.721	comp27926_c0_seq1
GO:0043280	positive regulation of cysteine-type endopeptidase activity involved in apoptotic process	biological_process	11631	24	280/262	2	0.57	0.43606	0.721	comp27266_c0_seq1
GO:0050863	regulation of T cell activation	biological_process	11631	24	280/262	2	0.57	0.43606	0.721	comp24059_c0_seq3
GO:2001056	positive regulation of cysteine-type endopeptidase activity	biological_process	11631	24	280/262	2	0.57	0.43606	0.721	comp27266_c0_seq1
GO:0035023	regulation of Rho protein signal transduction	biological_process	11631	103	280/262	2	2.43	0.43902	0.725133	comp288671_c0_seq1,comp545919_c0_seq1,comp550428_c0_seq1
GO:0030323	respiratory tube development	biological_process	11631	63	280/262	2	1.48	0.43927	0.725133	comp17260_c0_seq1,comp20519_c0_seq1
GO:0051169	nuclear transport	biological_process	11631	144	280/262	2	3.39	0.44153	0.728275	comp21616_c0_seq1,comp22761_c0_seq1,comp23049_c0_seq1,comp27489_c0_seq1
GO:0051338	regulation of transferase activity	biological_process	11631	227	280/262	2	5.35	0.44611	0.735235	comp13676_c0_seq1,comp19276_c0_seq1,comp24059_c0_seq3,comp24358_c0_seq1,comp27938_c0_seq2,comp30265_c0_seq1
GO:0045859	regulation of protein kinase activity	biological_process	11631	186	280/262	2	4.38	0.44679	0.735762	comp13676_c0_seq1,comp24059_c0_seq3,comp24358_c0_seq1,comp27938_c0_seq2,comp30265_c0_seq1
GO:0045121	membrane raft	cellular_component	11631	62	280/262	2	1.51	0.44757	0.736453	comp14086_c0_seq1,comp246820_c0_seq1
GO:0045619	regulation of lymphocyte differentiation	biological_process	11631	25	280/262	2	0.59	0.44937	0.737828	comp24059_c0_seq3
GO:0051147	regulation of muscle cell differentiation	biological_process	11631	25	280/262	2	0.59	0.44937	0.737828	comp425731_c0_seq1
GO:0035556	intracellular signal transduction	biological_process	11631	853	280/262	2	20.09	0.44949	0.737828	comp110527_c0_seq1,comp11381_c0_seq1,comp13676_c0_seq1,comp23977_c0_seq2,comp24059_c0_seq3,comp24358_c0_seq1,comp243794_c0_seq1,comp246820_c0_seq1,comp27266_c0_seq1,comp27832_c0_seq1,comp27926_c0_seq1,comp27938_c0_seq2,comp28307_c0_seq6,comp28433_c0_seq1,comp288671_c0_seq1,comp30265_c0_seq1,comp350707_c0_seq1,comp420415_c0_seq1,comp425731_c0_seq1,comp545919_c0_seq1,comp550428_c0_seq1
GO:0005887	integral component of plasma membrane	cellular_component	11631	341	280/262	2	8.3	0.44986	0.737843	comp14086_c0_seq1,comp142611_c0_seq1,comp158003_c0_seq1,comp21114_c0_seq3,comp24059_c0_seq3,comp27266_c0_seq1,comp29503_c0_seq1,comp3511_c0_seq1,comp356715_c0_seq1
GO:0030097	hemopoiesis	biological_process	11631	187	280/262	2	4.4	0.45141	0.73827	comp125020_c0_seq1,comp189037_c0_seq1,comp24059_c0_seq3,comp242634_c0_seq1,comp323435_c0_seq1
GO:0051129	negative regulation of cellular component organization	biological_process	11631	187	280/262	2	4.4	0.45141	0.73827	comp17260_c0_seq1,comp20519_c0_seq1,comp21616_c0_seq1,comp22761_c0_seq1,comp23049_c0_seq1
GO:0055080	cation homeostasis	biological_process	11631	105	280/262	2	2.47	0.45143	0.73827	comp23227_c0_seq1,comp23402_c0_seq1,comp29503_c0_seq1
GO:0007267	cell-cell signaling	biological_process	11631	436	280/262	2	10.27	0.45184	0.73827	comp143500_c0_seq1,comp23402_c0_seq1,comp24559_c0_seq1,comp288671_c0_seq1,comp298801_c0_seq1,comp425731_c0_seq1,comp545919_c0_seq1,comp550428_c0_seq1,comp562175_c0_seq1,comp8955_c0_seq2,comp9698_c0_seq1
GO:0010035	response to inorganic substance	biological_process	11631	146	280/262	2	3.44	0.45202	0.73827	comp125020_c0_seq1,comp246820_c0_seq1,comp27938_c0_seq2,comp28433_c0_seq1
GO:0005102	receptor binding	molecular_function	11631	135	280/262	2	3.44	0.45229	0.73827	comp27938_c0_seq2,comp289717_c0_seq1,comp298801_c0_seq1,comp8955_c0_seq2
GO:0042221	response to chemical	biological_process	11631	1192	280/262	2	28.08	0.45609	0.743878	comp125020_c0_seq1,comp14086_c0_seq1,comp16254_c0_seq1,comp17260_c0_seq1,comp198169_c0_seq1,comp20329_c0_seq1,comp20519_c0_seq1,comp21616_c0_seq1,comp22761_c0_seq1,comp23049_c0_seq1,comp23402_c0_seq1,comp24059_c0_seq3,comp24358_c0_seq1,comp243794_c0_seq1,comp24417_c0_seq1,comp246820_c0_seq1,comp257144_c0_seq1,comp27266_c0_seq1,comp27489_c0_seq1,comp27938_c0_seq2,comp28307_c0_seq6,comp28433_c0_seq…
GO:0007010	cytoskeleton organization	biological_process	11631	563	280/262	2	13.26	0.45684	0.744507	comp114851_c0_seq1,comp19307_c0_seq1,comp23000_c0_seq1,comp23818_c0_seq1,comp25649_c0_seq1,comp25716_c0_seq1,comp27169_c0_seq1,comp28317_c0_seq2,comp29599_c0_seq1,comp30055_c0_seq1,comp30112_c0_seq5,comp30231_c0_seq1,comp337640_c0_seq1,comp5742_c0_seq1
GO:0016247	channel regulator activity	molecular_function	11631	24	280/262	2	0.61	0.4622	0.749349	comp23227_c0_seq1
GO:0001892	embryonic placenta development	biological_process	11631	26	280/262	2	0.61	0.46238	0.749349	comp10510_c0_seq1
GO:0030431	sleep	biological_process	11631	26	280/262	2	0.61	0.46238	0.749349	comp19276_c0_seq1
GO:0032874	positive regulation of stress-activated MAPK cascade	biological_process	11631	26	280/262	2	0.61	0.46238	0.749349	comp425731_c0_seq1
GO:0046330	positive regulation of JNK cascade	biological_process	11631	26	280/262	2	0.61	0.46238	0.749349	comp425731_c0_seq1
GO:0051896	regulation of protein kinase B signaling	biological_process	11631	26	280/262	2	0.61	0.46238	0.749349	comp24059_c0_seq3
GO:0070304	positive regulation of stress-activated protein kinase signaling cascade	biological_process	11631	26	280/262	2	0.61	0.46238	0.749349	comp425731_c0_seq1
GO:0006518	peptide metabolic process	biological_process	11631	66	280/262	2	1.55	0.46309	0.749905	comp12743_c0_seq1,comp259705_c0_seq1
GO:0009967	positive regulation of signal transduction	biological_process	11631	274	280/262	2	6.45	0.46811	0.757433	comp13676_c0_seq1,comp24059_c0_seq3,comp246820_c0_seq1,comp259705_c0_seq1,comp27266_c0_seq1,comp425731_c0_seq1,comp6576_c0_seq1
GO:0012505	endomembrane system	cellular_component	11631	1610	280/262	2	39.17	0.46915	0.758515	comp105515_c0_seq1,comp12743_c0_seq1,comp16354_c0_seq1,comp164465_c0_seq1,comp189037_c0_seq1,comp20378_c0_seq1,comp20723_c0_seq1,comp21616_c0_seq1,comp22408_c0_seq1,comp22761_c0_seq1,comp23049_c0_seq1,comp23227_c0_seq1,comp23593_c0_seq1,comp24059_c0_seq3,comp242634_c0_seq1,comp24358_c0_seq1,comp243794_c0_seq1,comp24677_c0_seq1,comp246820_c0_seq1,comp259705_c0_seq1,comp27002_c0_seq1,comp27489_c0_s…
GO:0050673	epithelial cell proliferation	biological_process	11631	108	280/262	2	2.54	0.46984	0.759029	comp15485_c0_seq2,comp17260_c0_seq1,comp20519_c0_seq1
GO:0003018	vascular process in circulatory system	biological_process	11631	27	280/262	2	0.64	0.47508	0.764471	comp28390_c0_seq1
GO:0006096	glycolytic process	biological_process	11631	27	280/262	2	0.64	0.47508	0.764471	comp24203_c0_seq1
GO:0043542	endothelial cell migration	biological_process	11631	27	280/262	2	0.64	0.47508	0.764471	comp28433_c0_seq1
GO:0044801	single-organism membrane fusion	biological_process	11631	27	280/262	2	0.64	0.47508	0.764471	comp28891_c0_seq1
GO:0051785	positive regulation of nuclear division	biological_process	11631	27	280/262	2	0.64	0.47508	0.764471	comp425731_c0_seq1
GO:0060627	regulation of vesicle-mediated transport	biological_process	11631	68	280/262	2	1.6	0.47864	0.769244	comp246820_c0_seq1,comp425731_c0_seq1
GO:0031301	integral component of organelle membrane	cellular_component	11631	106	280/262	2	2.58	0.4788	0.769244	comp158003_c0_seq1,comp3511_c0_seq1,comp356715_c0_seq1
GO:0035821	modification of morphology or physiology of other organism	biological_process	11631	69	280/262	2	1.63	0.48631	0.777858	comp121968_c0_seq1,comp750_c0_seq1
GO:0002443	leukocyte mediated immunity	biological_process	11631	28	280/262	2	0.66	0.48748	0.777858	comp246820_c0_seq1
GO:0009581	detection of external stimulus	biological_process	11631	28	280/262	2	0.66	0.48748	0.777858	comp420415_c0_seq1
GO:0010827	regulation of glucose transport	biological_process	11631	28	280/262	2	0.66	0.48748	0.777858	comp23402_c0_seq1
GO:0030217	T cell differentiation	biological_process	11631	28	280/262	2	0.66	0.48748	0.777858	comp24059_c0_seq3
GO:0042476	odontogenesis	biological_process	11631	28	280/262	2	0.66	0.48748	0.777858	comp198169_c0_seq1
GO:0045765	regulation of angiogenesis	biological_process	11631	28	280/262	2	0.66	0.48748	0.777858	comp28433_c0_seq1
GO:0051899	membrane depolarization	biological_process	11631	28	280/262	2	0.66	0.48748	0.777858	comp23402_c0_seq1
GO:0009894	regulation of catabolic process	biological_process	11631	237	280/262	2	5.58	0.48759	0.777858	comp24059_c0_seq3,comp27191_c0_seq1,comp27938_c0_seq2,comp288671_c0_seq1,comp545919_c0_seq1,comp550428_c0_seq1
GO:0005829	cytosol	cellular_component	11631	761	280/262	2	18.51	0.48817	0.778176	comp114216_c0_seq1,comp122444_c0_seq1,comp16254_c0_seq1,comp19621_c0_seq1,comp21616_c0_seq1,comp21759_c0_seq1,comp22761_c0_seq1,comp229928_c0_seq1,comp23049_c0_seq1,comp23570_c0_seq1,comp244105_c0_seq1,comp24510_c0_seq1,comp27266_c0_seq1,comp28433_c0_seq1,comp29157_c0_seq1,comp31505_c0_seq1,comp31506_c0_seq1,comp350707_c0_seq1,comp425731_c0_seq1
GO:0001894	tissue homeostasis	biological_process	11631	70	280/262	2	1.65	0.49391	0.786146	comp125020_c0_seq1,comp24059_c0_seq3
GO:0007266	Rho protein signal transduction	biological_process	11631	112	280/262	2	2.64	0.49394	0.786146	comp288671_c0_seq1,comp545919_c0_seq1,comp550428_c0_seq1
GO:0032268	regulation of cellular protein metabolic process	biological_process	11631	451	280/262	2	10.62	0.49721	0.790211	comp13676_c0_seq1,comp19276_c0_seq1,comp23402_c0_seq1,comp24059_c0_seq3,comp24358_c0_seq1,comp27938_c0_seq2,comp288671_c0_seq1,comp30265_c0_seq1,comp545919_c0_seq1,comp550428_c0_seq1,comp9698_c0_seq1
GO:0005758	mitochondrial intermembrane space	cellular_component	11631	28	280/262	2	0.68	0.49871	0.790211	comp27266_c0_seq1
GO:0009582	detection of abiotic stimulus	biological_process	11631	29	280/262	2	0.68	0.49959	0.790211	comp420415_c0_seq1
GO:0038179	neurotrophin signaling pathway	biological_process	11631	29	280/262	2	0.68	0.49959	0.790211	comp14086_c0_seq1
GO:0048011	neurotrophin TRK receptor signaling pathway	biological_process	11631	29	280/262	2	0.68	0.49959	0.790211	comp14086_c0_seq1
GO:0051592	response to calcium ion	biological_process	11631	29	280/262	2	0.68	0.49959	0.790211	comp27938_c0_seq2
GO:0071219	cellular response to molecule of bacterial origin	biological_process	11631	29	280/262	2	0.68	0.49959	0.790211	comp27938_c0_seq2
GO:0071222	cellular response to lipopolysaccharide	biological_process	11631	29	280/262	2	0.68	0.49959	0.790211	comp27938_c0_seq2
GO:0043549	regulation of kinase activity	biological_process	11631	198	280/262	2	4.66	0.50146	0.792555	comp13676_c0_seq1,comp24059_c0_seq3,comp24358_c0_seq1,comp27938_c0_seq2,comp30265_c0_seq1
GO:1902936	phosphatidylinositol bisphosphate binding	molecular_function	11631	27	280/262	2	0.69	0.50238	0.793395	comp425731_c0_seq1
GO:0030425	dendrite	cellular_component	11631	110	280/262	2	2.68	0.50347	0.794502	comp21616_c0_seq1,comp22761_c0_seq1,comp23049_c0_seq1
GO:0001837	epithelial to mesenchymal transition	biological_process	11631	30	280/262	2	0.71	0.51141	0.803925	comp164465_c0_seq1
GO:0042552	myelination	biological_process	11631	30	280/262	2	0.71	0.51141	0.803925	comp28891_c0_seq1
GO:0048747	muscle fiber development	biological_process	11631	30	280/262	2	0.71	0.51141	0.803925	comp425731_c0_seq1
GO:0051438	regulation of ubiquitin-protein transferase activity	biological_process	11631	30	280/262	2	0.71	0.51141	0.803925	comp19276_c0_seq1
GO:0051591	response to cAMP	biological_process	11631	30	280/262	2	0.71	0.51141	0.803925	comp9698_c0_seq1
GO:0001932	regulation of protein phosphorylation	biological_process	11631	243	280/262	2	5.72	0.51202	0.804265	comp13676_c0_seq1,comp24059_c0_seq3,comp24358_c0_seq1,comp27938_c0_seq2,comp30265_c0_seq1,comp545919_c0_seq1
GO:0006140	regulation of nucleotide metabolic process	biological_process	11631	158	280/262	2	3.72	0.51341	0.805829	comp288671_c0_seq1,comp31734_c0_seq1,comp545919_c0_seq1,comp550428_c0_seq1
GO:0007420	brain development	biological_process	11631	244	280/262	2	5.75	0.51605	0.809105	comp21616_c0_seq1,comp22761_c0_seq1,comp23049_c0_seq1,comp27266_c0_seq1,comp28390_c0_seq1,comp425731_c0_seq1
GO:0042326	negative regulation of phosphorylation	biological_process	11631	73	280/262	2	1.72	0.51629	0.809105	comp24358_c0_seq1,comp30265_c0_seq1
GO:0045860	positive regulation of protein kinase activity	biological_process	11631	116	280/262	2	2.73	0.51748	0.809822	comp13676_c0_seq1,comp24059_c0_seq3,comp27938_c0_seq2
GO:0003735	structural constituent of ribosome	molecular_function	11631	147	280/262	2	3.75	0.51857	0.809822	comp13676_c0_seq1,comp223443_c0_seq1,comp31505_c0_seq1,comp31506_c0_seq1
GO:0044437	vacuolar part	cellular_component	11631	154	280/262	2	3.75	0.51862	0.809822	comp20329_c0_seq1,comp22408_c0_seq1,comp24358_c0_seq1,comp30265_c0_seq1
GO:0005788	endoplasmic reticulum lumen	cellular_component	11631	71	280/262	2	1.73	0.51873	0.809822	comp16354_c0_seq1,comp562175_c0_seq1
GO:0005811	lipid particle	cellular_component	11631	71	280/262	2	1.73	0.51873	0.809822	comp24203_c0_seq1,comp31506_c0_seq1
GO:0042383	sarcolemma	cellular_component	11631	30	280/262	2	0.73	0.52288	0.812455	comp246820_c0_seq1
GO:0007520	myoblast fusion	biological_process	11631	31	280/262	2	0.73	0.52296	0.812455	comp284784_c0_seq1
GO:0031214	biomineral tissue development	biological_process	11631	31	280/262	2	0.73	0.52296	0.812455	comp198169_c0_seq1
GO:0043281	regulation of cysteine-type endopeptidase activity involved in apoptotic process	biological_process	11631	31	280/262	2	0.73	0.52296	0.812455	comp27266_c0_seq1
GO:0043491	protein kinase B signaling	biological_process	11631	31	280/262	2	0.73	0.52296	0.812455	comp24059_c0_seq3
GO:0001505	regulation of neurotransmitter levels	biological_process	11631	74	280/262	2	1.74	0.5236	0.812455	comp143500_c0_seq1,comp24559_c0_seq1
GO:0035108	limb morphogenesis	biological_process	11631	74	280/262	1	1.74	0.5236	0.812455	comp12743_c0_seq1,comp259705_c0_seq1
GO:0046488	phosphatidylinositol metabolic process	biological_process	11631	74	280/262	1	1.74	0.5236	0.812455	comp350707_c0_seq1,comp425731_c0_seq1
GO:0008610	lipid biosynthetic process	biological_process	11631	289	280/262	1	6.81	0.52459	0.813373	comp14086_c0_seq1,comp16254_c0_seq1,comp22670_c0_seq1,comp24358_c0_seq1,comp243794_c0_seq1,comp28307_c0_seq6,comp30265_c0_seq1
GO:0016620	oxidoreductase activity, acting on the aldehyde or oxo group of donors, NAD or NADP as acceptor	molecular_function	11631	29	280/262	1	0.74	0.52749	0.817249	comp24203_c0_seq1
GO:0048534	hematopoietic or lymphoid organ development	biological_process	11631	204	280/262	1	4.81	0.52803	0.817466	comp125020_c0_seq1,comp189037_c0_seq1,comp24059_c0_seq3,comp242634_c0_seq1,comp323435_c0_seq1
GO:0097305	response to alcohol	biological_process	11631	118	280/262	1	2.78	0.52904	0.818409	comp125020_c0_seq1,comp198169_c0_seq1,comp24417_c0_seq1
GO:0044057	regulation of system process	biological_process	11631	75	280/262	1	1.77	0.53083	0.818883	comp23402_c0_seq1,comp29503_c0_seq1
GO:0008284	positive regulation of cell proliferation	biological_process	11631	162	280/262	1	3.82	0.53318	0.818883	comp15485_c0_seq2,comp27489_c0_seq1,comp298801_c0_seq1,comp8955_c0_seq2
GO:0042470	melanosome	cellular_component	11631	73	280/262	1	1.78	0.5337	0.818883	comp17260_c0_seq1,comp20519_c0_seq1
GO:0048770	pigment granule	cellular_component	11631	73	280/262	1	1.78	0.5337	0.818883	comp17260_c0_seq1,comp20519_c0_seq1
GO:0015629	actin cytoskeleton	cellular_component	11631	157	280/262	1	3.82	0.53388	0.818883	comp133403_c0_seq1,comp19307_c0_seq1,comp24059_c0_seq3,comp25649_c0_seq1
GO:0008645	hexose transport	biological_process	11631	32	280/262	1	0.75	0.53423	0.818883	comp23402_c0_seq1
GO:0015758	glucose transport	biological_process	11631	32	280/262	1	0.75	0.53423	0.818883	comp23402_c0_seq1
GO:0021543	pallium development	biological_process	11631	32	280/262	1	0.75	0.53423	0.818883	comp425731_c0_seq1
GO:1901342	regulation of vasculature development	biological_process	11631	32	280/262	1	0.75	0.53423	0.818883	comp28433_c0_seq1
GO:1902107	positive regulation of leukocyte differentiation	biological_process	11631	32	280/262	1	0.75	0.53423	0.818883	comp24059_c0_seq3
GO:2000116	regulation of cysteine-type endopeptidase activity	biological_process	11631	32	280/262	1	0.75	0.53423	0.818883	comp27266_c0_seq1
GO:0005903	brush border	cellular_component	11631	31	280/262	1	0.75	0.53452	0.818883	comp246820_c0_seq1
GO:0032403	protein complex binding	molecular_function	11631	150	280/262	1	3.82	0.53456	0.818883	comp27938_c0_seq2,comp289717_c0_seq1,comp298801_c0_seq1,comp8955_c0_seq2
GO:0098542	defense response to other organism	biological_process	11631	76	280/262	1	1.79	0.538	0.822394	comp243794_c0_seq1,comp28307_c0_seq6
GO:0001934	positive regulation of protein phosphorylation	biological_process	11631	163	280/262	1	3.84	0.53806	0.822394	comp13676_c0_seq1,comp24059_c0_seq3,comp27938_c0_seq2,comp545919_c0_seq1
GO:0071363	cellular response to growth factor stimulus	biological_process	11631	163	280/262	1	3.84	0.53806	0.822394	comp14086_c0_seq1,comp27266_c0_seq1,comp27938_c0_seq2,comp28433_c0_seq1
GO:0042981	regulation of apoptotic process	biological_process	11631	336	280/262	1	7.91	0.53891	0.823077	comp24059_c0_seq3,comp24358_c0_seq1,comp27266_c0_seq1,comp288671_c0_seq1,comp30265_c0_seq1,comp545919_c0_seq1,comp550428_c0_seq1,comp6576_c0_seq1
GO:0005795	Golgi stack	cellular_component	11631	74	280/262	1	1.8	0.54107	0.825759	comp243794_c0_seq1,comp28307_c0_seq6
GO:0006875	cellular metal ion homeostasis	biological_process	11631	77	280/262	1	1.81	0.54508	0.828636	comp23227_c0_seq1,comp23402_c0_seq1
GO:0060173	limb development	biological_process	11631	77	280/262	1	1.81	0.54508	0.828636	comp12743_c0_seq1,comp259705_c0_seq1
GO:1902532	negative regulation of intracellular signal transduction	biological_process	11631	77	280/262	1	1.81	0.54508	0.828636	comp24358_c0_seq1,comp30265_c0_seq1
GO:0051325	interphase	biological_process	11631	33	280/262	1	0.78	0.54524	0.828636	comp425731_c0_seq1
GO:0051340	regulation of ligase activity	biological_process	11631	33	280/262	1	0.78	0.54524	0.828636	comp19276_c0_seq1
GO:0042327	positive regulation of phosphorylation	biological_process	11631	208	280/262	1	4.9	0.54539	0.828636	comp13676_c0_seq1,comp24059_c0_seq3,comp27938_c0_seq2,comp425731_c0_seq1,comp545919_c0_seq1
GO:1990391	DNA repair complex	cellular_component	11631	32	280/262	1	0.78	0.54588	0.828764	comp18505_c0_seq1
GO:0051336	regulation of hydrolase activity	biological_process	11631	253	280/262	1	5.96	0.55173	0.837023	comp27266_c0_seq1,comp288671_c0_seq1,comp30896_c0_seq1,comp31304_c0_seq2,comp545919_c0_seq1,comp550428_c0_seq1
GO:0070848	response to growth factor	biological_process	11631	166	280/262	1	3.91	0.55255	0.837644	comp14086_c0_seq1,comp27266_c0_seq1,comp27938_c0_seq2,comp28433_c0_seq1
GO:0065009	regulation of molecular function	biological_process	11631	600	280/262	1	14.13	0.55491	0.840364	comp13676_c0_seq1,comp15485_c0_seq2,comp19276_c0_seq1,comp24059_c0_seq3,comp24358_c0_seq1,comp27266_c0_seq1,comp27938_c0_seq2,comp288671_c0_seq1,comp30265_c0_seq1,comp30896_c0_seq1,comp31304_c0_seq2,comp31734_c0_seq1,comp545919_c0_seq1,comp550428_c0_seq1
GO:0015749	monosaccharide transport	biological_process	11631	34	280/262	1	0.8	0.55599	0.840364	comp23402_c0_seq1
GO:0043244	regulation of protein complex disassembly	biological_process	11631	34	280/262	1	0.8	0.55599	0.840364	comp23402_c0_seq1
GO:0061025	membrane fusion	biological_process	11631	34	280/262	1	0.8	0.55599	0.840364	comp28891_c0_seq1
GO:0033674	positive regulation of kinase activity	biological_process	11631	123	280/262	1	2.9	0.55724	0.84125	comp13676_c0_seq1,comp24059_c0_seq3,comp27938_c0_seq2
GO:0010647	positive regulation of cell communication	biological_process	11631	298	280/262	1	7.02	0.5574	0.84125	comp13676_c0_seq1,comp24059_c0_seq3,comp246820_c0_seq1,comp259705_c0_seq1,comp27266_c0_seq1,comp425731_c0_seq1,comp6576_c0_seq1
GO:0030534	adult behavior	biological_process	11631	79	280/262	1	1.86	0.55903	0.841843	comp23977_c0_seq2,comp27266_c0_seq1
GO:0048871	multicellular organismal homeostasis	biological_process	11631	79	280/262	1	1.86	0.55903	0.841843	comp125020_c0_seq1,comp24059_c0_seq3
GO:0071407	cellular response to organic cyclic compound	biological_process	11631	79	280/262	1	1.86	0.55903	0.841843	comp198169_c0_seq1,comp24417_c0_seq1
GO:1902578	single-organism localization	biological_process	11631	168	280/262	1	3.96	0.56208	0.843712	comp23402_c0_seq1,comp288671_c0_seq1,comp545919_c0_seq1,comp550428_c0_seq1
GO:1902580	single-organism cellular localization	biological_process	11631	168	280/262	1	3.96	0.56208	0.843712	comp23402_c0_seq1,comp288671_c0_seq1,comp545919_c0_seq1,comp550428_c0_seq1
GO:0005938	cell cortex	cellular_component	11631	120	280/262	1	2.92	0.5624	0.843712	comp199008_c0_seq1,comp226653_c0_seq1,comp26980_c0_seq1
GO:0043067	regulation of programmed cell death	biological_process	11631	343	280/262	1	8.08	0.5626	0.843712	comp24059_c0_seq3,comp24358_c0_seq1,comp27266_c0_seq1,comp288671_c0_seq1,comp30265_c0_seq1,comp545919_c0_seq1,comp550428_c0_seq1,comp6576_c0_seq1
GO:0044391	ribosomal subunit	cellular_component	11631	77	280/262	1	1.87	0.56268	0.843712	comp31505_c0_seq1,comp31506_c0_seq1
GO:0050801	ion homeostasis	biological_process	11631	124	280/262	1	2.92	0.56275	0.843712	comp23227_c0_seq1,comp23402_c0_seq1,comp29503_c0_seq1
GO:0001890	placenta development	biological_process	11631	35	280/262	1	0.82	0.56648	0.8469	comp10510_c0_seq1
GO:0006090	pyruvate metabolic process	biological_process	11631	35	280/262	1	0.82	0.56648	0.8469	comp24203_c0_seq1
GO:0002520	immune system development	biological_process	11631	213	280/262	1	5.02	0.56667	0.8469	comp125020_c0_seq1,comp189037_c0_seq1,comp24059_c0_seq3,comp242634_c0_seq1,comp323435_c0_seq1
GO:0031329	regulation of cellular catabolic process	biological_process	11631	213	280/262	1	5.02	0.56667	0.8469	comp24059_c0_seq3,comp27938_c0_seq2,comp288671_c0_seq1,comp545919_c0_seq1,comp550428_c0_seq1
GO:1902531	regulation of intracellular signal transduction	biological_process	11631	475	280/262	1	11.19	0.56769	0.8469	comp13676_c0_seq1,comp24059_c0_seq3,comp24358_c0_seq1,comp246820_c0_seq1,comp27266_c0_seq1,comp27938_c0_seq2,comp288671_c0_seq1,comp30265_c0_seq1,comp425731_c0_seq1,comp545919_c0_seq1,comp550428_c0_seq1
GO:0022414	reproductive process	biological_process	11631	605	280/262	1	14.25	0.56775	0.8469	comp10510_c0_seq1,comp15485_c0_seq2,comp17260_c0_seq1,comp198169_c0_seq1,comp20519_c0_seq1,comp215382_c0_seq1,comp24417_c0_seq1,comp2487_c0_seq1,comp27832_c0_seq1,comp29503_c0_seq1,comp30896_c0_seq1,comp350707_c0_seq1,comp425731_c0_seq1,comp9122_c0_seq1
GO:0016459	myosin complex	cellular_component	11631	34	280/262	1	0.83	0.56778	0.8469	comp133403_c0_seq1
GO:0017038	protein import	biological_process	11631	125	280/262	1	2.94	0.56823	0.846953	comp21616_c0_seq1,comp22761_c0_seq1,comp23049_c0_seq1
GO:0048608	reproductive structure development	biological_process	11631	171	280/262	1	4.03	0.57616	0.856496	comp10510_c0_seq1,comp17260_c0_seq1,comp20519_c0_seq1,comp2487_c0_seq1
GO:0061458	reproductive system development	biological_process	11631	171	280/262	1	4.03	0.57616	0.856496	comp10510_c0_seq1,comp17260_c0_seq1,comp20519_c0_seq1,comp2487_c0_seq1
GO:0019751	polyol metabolic process	biological_process	11631	36	280/262	1	0.85	0.57673	0.856496	comp28433_c0_seq1
GO:0051251	positive regulation of lymphocyte activation	biological_process	11631	36	280/262	1	0.85	0.57673	0.856496	comp24059_c0_seq3
GO:0071216	cellular response to biotic stimulus	biological_process	11631	36	280/262	1	0.85	0.57673	0.856496	comp27938_c0_seq2
GO:0012501	programmed cell death	biological_process	11631	609	280/262	1	14.35	0.57792	0.857625	comp133729_c0_seq1,comp20329_c0_seq1,comp24059_c0_seq3,comp24358_c0_seq1,comp259705_c0_seq1,comp27266_c0_seq1,comp288671_c0_seq1,comp292615_c0_seq1,comp29863_c0_seq1,comp29863_c1_seq1,comp30265_c0_seq1,comp545919_c0_seq1,comp550428_c0_seq1,comp6576_c0_seq1
GO:0005814	centriole	cellular_component	11631	35	280/262	1	0.85	0.57833	0.857625	comp22670_c0_seq1
GO:0044802	single-organism membrane organization	biological_process	11631	216	280/262	1	5.09	0.57919	0.858277	comp23402_c0_seq1,comp288671_c0_seq1,comp28891_c0_seq1,comp545919_c0_seq1,comp550428_c0_seq1
GO:0007548	sex differentiation	biological_process	11631	128	280/262	1	3.02	0.58441	0.865384	comp17260_c0_seq1,comp20519_c0_seq1,comp2487_c0_seq1
GO:0016903	oxidoreductase activity, acting on the aldehyde or oxo group of donors	molecular_function	11631	34	280/262	1	0.87	0.58488	0.865453	comp24203_c0_seq1
GO:0048754	branching morphogenesis of an epithelial tube	biological_process	11631	83	280/262	1	1.96	0.58601	0.865696	comp17260_c0_seq1,comp20519_c0_seq1
GO:0007270	neuron-neuron synaptic transmission	biological_process	11631	37	280/262	1	0.87	0.58674	0.865696	comp9698_c0_seq1
GO:0008589	regulation of smoothened signaling pathway	biological_process	11631	37	280/262	1	0.87	0.58674	0.865696	comp19276_c0_seq1
GO:0050796	regulation of insulin secretion	biological_process	11631	37	280/262	1	0.87	0.58674	0.865696	comp23402_c0_seq1
GO:0007033	vacuole organization	biological_process	11631	38	280/262	1	0.9	0.59652	0.878856	comp20329_c0_seq1
GO:0043524	negative regulation of neuron apoptotic process	biological_process	11631	38	280/262	1	0.9	0.59652	0.878856	comp24059_c0_seq3
GO:0030658	transport vesicle membrane	cellular_component	11631	37	280/262	1	0.9	0.59867	0.881282	comp24677_c0_seq1
GO:0030003	cellular cation homeostasis	biological_process	11631	85	280/262	1	2	0.59903	0.881282	comp23227_c0_seq1,comp23402_c0_seq1
GO:0006915	apoptotic process	biological_process	11631	574	280/262	1	13.52	0.59974	0.881691	comp133729_c0_seq1,comp24059_c0_seq3,comp24358_c0_seq1,comp259705_c0_seq1,comp27266_c0_seq1,comp288671_c0_seq1,comp292615_c0_seq1,comp29863_c0_seq1,comp29863_c1_seq1,comp30265_c0_seq1,comp545919_c0_seq1,comp550428_c0_seq1,comp6576_c0_seq1
GO:0045595	regulation of cell differentiation	biological_process	11631	443	280/262	1	10.44	0.60131	0.883363	comp103152_c0_seq1,comp189037_c0_seq1,comp24059_c0_seq3,comp242634_c0_seq1,comp26755_c0_seq1,comp323435_c0_seq1,comp425731_c0_seq1,comp584294_c0_seq1,comp6576_c0_seq1,comp85863_c0_seq1
GO:0006720	isoprenoid metabolic process	biological_process	11631	39	280/262	1	0.92	0.60606	0.888424	comp24510_c0_seq1
GO:0022407	regulation of cell-cell adhesion	biological_process	11631	39	280/262	1	0.92	0.60606	0.888424	comp24059_c0_seq3
GO:0046683	response to organophosphorus	biological_process	11631	39	280/262	1	0.92	0.60606	0.888424	comp9698_c0_seq1
GO:0031667	response to nutrient levels	biological_process	11631	133	280/262	1	3.13	0.6105	0.893649	comp125020_c0_seq1,comp198169_c0_seq1,comp24417_c0_seq1
GO:0043087	regulation of GTPase activity	biological_process	11631	133	280/262	1	3.13	0.6105	0.893649	comp288671_c0_seq1,comp545919_c0_seq1,comp550428_c0_seq1
GO:0010941	regulation of cell death	biological_process	11631	358	280/262	1	8.43	0.61151	0.894197	comp24059_c0_seq3,comp24358_c0_seq1,comp27266_c0_seq1,comp288671_c0_seq1,comp30265_c0_seq1,comp545919_c0_seq1,comp550428_c0_seq1,comp6576_c0_seq1
GO:0042063	gliogenesis	biological_process	11631	87	280/262	1	2.05	0.61175	0.894197	comp17260_c0_seq1,comp20519_c0_seq1
GO:0006612	protein targeting to membrane	biological_process	11631	40	280/262	1	0.94	0.61538	0.897576	comp23402_c0_seq1
GO:0030100	regulation of endocytosis	biological_process	11631	40	280/262	1	0.94	0.61538	0.897576	comp246820_c0_seq1
GO:1901215	negative regulation of neuron death	biological_process	11631	40	280/262	1	0.94	0.61538	0.897576	comp24059_c0_seq3
GO:0015934	large ribosomal subunit	cellular_component	11631	39	280/262	1	0.95	0.61803	0.900155	comp31506_c0_seq1
GO:0015935	small ribosomal subunit	cellular_component	11631	39	280/262	1	0.95	0.61803	0.900155	comp31505_c0_seq1
GO:0030855	epithelial cell differentiation	biological_process	11631	271	280/262	1	6.38	0.61925	0.901289	comp103152_c0_seq1,comp26755_c0_seq1,comp27938_c0_seq2,comp584294_c0_seq1,comp6576_c0_seq1,comp85863_c0_seq1
GO:0036477	somatodendritic compartment	cellular_component	11631	175	280/262	1	4.26	0.62001	0.901752	comp21616_c0_seq1,comp22761_c0_seq1,comp23049_c0_seq1,comp23227_c0_seq1
GO:0006873	cellular ion homeostasis	biological_process	11631	89	280/262	1	2.1	0.62416	0.904304	comp23227_c0_seq1,comp23402_c0_seq1
GO:0002791	regulation of peptide secretion	biological_process	11631	41	280/262	1	0.97	0.62447	0.904304	comp23402_c0_seq1
GO:0052548	regulation of endopeptidase activity	biological_process	11631	41	280/262	1	0.97	0.62447	0.904304	comp27266_c0_seq1
GO:0090087	regulation of peptide transport	biological_process	11631	41	280/262	1	0.97	0.62447	0.904304	comp23402_c0_seq1
GO:0090276	regulation of peptide hormone secretion	biological_process	11631	41	280/262	1	0.97	0.62447	0.904304	comp23402_c0_seq1
GO:0051240	positive regulation of multicellular organismal process	biological_process	11631	182	280/262	1	4.29	0.62553	0.904304	comp133729_c0_seq1,comp15485_c0_seq2,comp24059_c0_seq3,comp425731_c0_seq1
GO:0033124	regulation of GTP catabolic process	biological_process	11631	136	280/262	1	3.2	0.62563	0.904304	comp288671_c0_seq1,comp545919_c0_seq1,comp550428_c0_seq1
GO:0005319	lipid transporter activity	molecular_function	11631	38	280/262	1	0.97	0.62575	0.904304	comp21616_c0_seq1
GO:0051287	NAD binding	molecular_function	11631	38	280/262	1	0.97	0.62575	0.904304	comp24203_c0_seq1
GO:0006605	protein targeting	biological_process	11631	183	280/262	1	4.31	0.62984	0.908863	comp21616_c0_seq1,comp22761_c0_seq1,comp23049_c0_seq1,comp23402_c0_seq1
GO:0008285	negative regulation of cell proliferation	biological_process	11631	183	280/262	1	4.31	0.62984	0.908863	comp21616_c0_seq1,comp22761_c0_seq1,comp23049_c0_seq1,comp289717_c0_seq1
GO:0010038	response to metal ion	biological_process	11631	90	280/262	1	2.12	0.63024	0.908863	comp125020_c0_seq1,comp27938_c0_seq2
GO:0007272	ensheathment of neurons	biological_process	11631	42	280/262	1	0.99	0.63336	0.911431	comp28891_c0_seq1
GO:0007605	sensory perception of sound	biological_process	11631	42	280/262	1	0.99	0.63336	0.911431	comp23227_c0_seq1
GO:0008366	axon ensheathment	biological_process	11631	42	280/262	1	0.99	0.63336	0.911431	comp28891_c0_seq1
GO:0005201	extracellular matrix structural constituent	molecular_function	11631	39	280/262	1	0.99	0.63533	0.913622	comp31304_c0_seq2
GO:0031300	intrinsic component of organelle membrane	cellular_component	11631	134	280/262	1	3.26	0.63739	0.91594	comp158003_c0_seq1,comp3511_c0_seq1,comp356715_c0_seq1
GO:0000086	G2/M transition of mitotic cell cycle	biological_process	11631	43	280/262	1	1.01	0.64203	0.920664	comp425731_c0_seq1
GO:0030073	insulin secretion	biological_process	11631	43	280/262	1	1.01	0.64203	0.920664	comp23402_c0_seq1
GO:0050954	sensory perception of mechanical stimulus	biological_process	11631	43	280/262	1	1.01	0.64203	0.920664	comp23227_c0_seq1
GO:0007610	behavior	biological_process	11631	323	280/262	1	7.61	0.6428	0.921121	comp11381_c0_seq1,comp23977_c0_seq2,comp27266_c0_seq1,comp27489_c0_seq1,comp298801_c0_seq1,comp425731_c0_seq1,comp8955_c0_seq2
GO:0044427	chromosomal part	cellular_component	11631	314	280/262	1	7.64	0.6468	0.925659	comp13669_c0_seq1,comp13885_c0_seq1,comp19138_c0_seq1,comp20666_c0_seq1,comp23900_c0_seq1,comp425731_c0_seq1,comp7473_c0_seq1
GO:0009118	regulation of nucleoside metabolic process	biological_process	11631	141	280/262	1	3.32	0.64993	0.925659	comp288671_c0_seq1,comp545919_c0_seq1,comp550428_c0_seq1
GO:0009991	response to extracellular stimulus	biological_process	11631	141	280/262	1	3.32	0.64993	0.925659	comp125020_c0_seq1,comp198169_c0_seq1,comp24417_c0_seq1
GO:0030811	regulation of nucleotide catabolic process	biological_process	11631	141	280/262	1	3.32	0.64993	0.925659	comp288671_c0_seq1,comp545919_c0_seq1,comp550428_c0_seq1
GO:0033121	regulation of purine nucleotide catabolic process	biological_process	11631	141	280/262	1	3.32	0.64993	0.925659	comp288671_c0_seq1,comp545919_c0_seq1,comp550428_c0_seq1
GO:0016202	regulation of striated muscle tissue development	biological_process	11631	44	280/262	1	1.04	0.6505	0.925659	comp425731_c0_seq1
GO:0044839	cell cycle G2/M phase transition	biological_process	11631	44	280/262	1	1.04	0.6505	0.925659	comp425731_c0_seq1
GO:0046883	regulation of hormone secretion	biological_process	11631	44	280/262	1	1.04	0.6505	0.925659	comp23402_c0_seq1
GO:0048806	genitalia development	biological_process	11631	44	280/262	1	1.04	0.6505	0.925659	comp2487_c0_seq1
GO:1901861	regulation of muscle tissue development	biological_process	11631	44	280/262	1	1.04	0.6505	0.925659	comp425731_c0_seq1
GO:0042325	regulation of phosphorylation	biological_process	11631	326	280/262	1	7.68	0.65239	0.927702	comp13676_c0_seq1,comp24059_c0_seq3,comp24358_c0_seq1,comp27938_c0_seq2,comp30265_c0_seq1,comp425731_c0_seq1,comp545919_c0_seq1
GO:0040014	regulation of multicellular organism growth	biological_process	11631	94	280/262	1	2.21	0.65383	0.929103	comp27266_c0_seq1,comp28891_c0_seq1
GO:0006888	ER to Golgi vesicle-mediated transport	biological_process	11631	45	280/262	1	1.06	0.65877	0.934172	comp2487_c0_seq1
GO:0014031	mesenchymal cell development	biological_process	11631	45	280/262	1	1.06	0.65877	0.934172	comp164465_c0_seq1
GO:0051606	detection of stimulus	biological_process	11631	45	280/262	1	1.06	0.65877	0.934172	comp420415_c0_seq1
GO:0050661	NADP binding	molecular_function	11631	42	280/262	1	1.07	0.66261	0.938966	comp24203_c0_seq1
GO:0043900	regulation of multi-organism process	biological_process	11631	96	280/262	1	2.26	0.66517	0.94194	comp15485_c0_seq2,comp425731_c0_seq1
GO:0007613	memory	biological_process	11631	46	280/262	1	1.08	0.66685	0.943011	comp425731_c0_seq1
GO:0051249	regulation of lymphocyte activation	biological_process	11631	46	280/262	1	1.08	0.66685	0.943011	comp24059_c0_seq3
GO:0043167	ion binding	molecular_function	11631	4743	280/262	1	120.87	0.6687	0.944973	comp102195_c0_seq1,comp103152_c0_seq1,comp105515_c0_seq1,comp10840_c0_seq1,comp110095_c0_seq1,comp110527_c0_seq1,comp11381_c0_seq1,comp116005_c0_seq1,comp11610_c0_seq1,comp11693_c0_seq1,comp11697_c0_seq1,comp118835_c0_seq1,comp12124_c0_seq1,comp121968_c0_seq1,comp125020_c0_seq1,comp12743_c0_seq1,comp129986_c0_seq1,comp1326_c0_seq1,comp133729_c0_seq1,comp13676_c0_seq1,comp14086_c0_seq1,comp158003_…
GO:0005769	early endosome	cellular_component	11631	94	280/262	1	2.29	0.6712	0.947265	comp12743_c0_seq1,comp259705_c0_seq1
GO:0042277	peptide binding	molecular_function	11631	43	280/262	1	1.1	0.67125	0.947265	comp23570_c0_seq1
GO:0001889	liver development	biological_process	11631	47	280/262	1	1.11	0.67474	0.948258	comp15485_c0_seq2
GO:0008643	carbohydrate transport	biological_process	11631	47	280/262	1	1.11	0.67474	0.948258	comp23402_c0_seq1
GO:0030072	peptide hormone secretion	biological_process	11631	47	280/262	1	1.11	0.67474	0.948258	comp23402_c0_seq1
GO:0035051	cardiocyte differentiation	biological_process	11631	47	280/262	1	1.11	0.67474	0.948258	comp28390_c0_seq1
GO:0048167	regulation of synaptic plasticity	biological_process	11631	47	280/262	1	1.11	0.67474	0.948258	comp9698_c0_seq1
GO:0097193	intrinsic apoptotic signaling pathway	biological_process	11631	47	280/262	1	1.11	0.67474	0.948258	comp27266_c0_seq1
GO:0048511	rhythmic process	biological_process	11631	99	280/262	1	2.33	0.68162	0.954481	comp17260_c0_seq1,comp20519_c0_seq1
GO:0044425	membrane part	cellular_component	11631	3037	280/262	1	73.89	0.6817	0.954481	comp114851_c0_seq1,comp11693_c0_seq1,comp11697_c0_seq1,comp118835_c0_seq1,comp125020_c0_seq1,comp12743_c0_seq1,comp14086_c0_seq1,comp142611_c0_seq1,comp158003_c0_seq1,comp164465_c0_seq1,comp17260_c0_seq1,comp189037_c0_seq1,comp198169_c0_seq1,comp19983_c0_seq1,comp20329_c0_seq1,comp20519_c0_seq1,comp20723_c0_seq1,comp20996_c0_seq1,comp21114_c0_seq3,comp213469_c0_seq1,comp215382_c0_seq1,comp23000_c…
GO:0051347	positive regulation of transferase activity	biological_process	11631	148	280/262	1	3.49	0.68205	0.954481	comp13676_c0_seq1,comp24059_c0_seq3,comp27938_c0_seq2
GO:0002790	peptide secretion	biological_process	11631	48	280/262	1	1.13	0.68244	0.954481	comp23402_c0_seq1
GO:0035150	regulation of tube size	biological_process	11631	48	280/262	1	1.13	0.68244	0.954481	comp28390_c0_seq1
GO:0042110	T cell activation	biological_process	11631	48	280/262	1	1.13	0.68244	0.954481	comp24059_c0_seq3
GO:0048634	regulation of muscle organ development	biological_process	11631	48	280/262	1	1.13	0.68244	0.954481	comp425731_c0_seq1
GO:0005783	endoplasmic reticulum	cellular_component	11631	764	280/262	1	18.59	0.68629	0.959209	comp16354_c0_seq1,comp20723_c0_seq1,comp21616_c0_seq1,comp22408_c0_seq1,comp22761_c0_seq1,comp23049_c0_seq1,comp23227_c0_seq1,comp243794_c0_seq1,comp24677_c0_seq1,comp246820_c0_seq1,comp27002_c0_seq1,comp27832_c0_seq1,comp28307_c0_seq6,comp30874_c0_seq2,comp31112_c0_seq2,comp432058_c0_seq1,comp562175_c0_seq1
GO:0007612	learning	biological_process	11631	49	280/262	1	1.15	0.68996	0.961705	comp425731_c0_seq1
GO:0014074	response to purine-containing compound	biological_process	11631	49	280/262	1	1.15	0.68996	0.961705	comp9698_c0_seq1
GO:0043687	post-translational protein modification	biological_process	11631	49	280/262	1	1.15	0.68996	0.961705	comp16354_c0_seq1
GO:0046165	alcohol biosynthetic process	biological_process	11631	49	280/262	1	1.15	0.68996	0.961705	comp28433_c0_seq1
GO:0009416	response to light stimulus	biological_process	11631	101	280/262	1	2.38	0.69222	0.964197	comp13686_c0_seq1,comp420415_c0_seq1
GO:0044450	microtubule organizing center part	cellular_component	11631	48	280/262	1	1.17	0.69427	0.966394	comp22670_c0_seq1
GO:0010256	endomembrane system organization	biological_process	11631	151	280/262	1	3.56	0.69514	0.966945	comp288671_c0_seq1,comp545919_c0_seq1,comp550428_c0_seq1
GO:0048522	positive regulation of cellular process	biological_process	11631	1281	280/262	1	30.17	0.69603	0.967495	comp103152_c0_seq1,comp125020_c0_seq1,comp12743_c0_seq1,comp133729_c0_seq1,comp13676_c0_seq1,comp15485_c0_seq2,comp23402_c0_seq1,comp24059_c0_seq3,comp24358_c0_seq1,comp243794_c0_seq1,comp246820_c0_seq1,comp259705_c0_seq1,comp26755_c0_seq1,comp27266_c0_seq1,comp27489_c0_seq1,comp27938_c0_seq2,comp28307_c0_seq6,comp28433_c0_seq1,comp288671_c0_seq1,comp298801_c0_seq1,comp30265_c0_seq1,comp425731_c0…
GO:0009411	response to UV	biological_process	11631	50	280/262	1	1.18	0.6973	0.967495	comp13686_c0_seq1
GO:0016337	single organismal cell-cell adhesion	biological_process	11631	102	280/262	1	2.4	0.69741	0.967495	comp24059_c0_seq3,comp27938_c0_seq2
GO:0003006	developmental process involved in reproduction	biological_process	11631	387	280/262	1	9.12	0.69743	0.967495	comp10510_c0_seq1,comp17260_c0_seq1,comp198169_c0_seq1,comp20519_c0_seq1,comp24417_c0_seq1,comp2487_c0_seq1,comp350707_c0_seq1,comp9122_c0_seq1
GO:0072594	establishment of protein localization to organelle	biological_process	11631	152	280/262	1	3.58	0.69941	0.969583	comp21616_c0_seq1,comp22761_c0_seq1,comp23049_c0_seq1
GO:0030662	coated vesicle membrane	cellular_component	11631	49	280/262	1	1.19	0.70175	0.972167	comp24677_c0_seq1
GO:0007005	mitochondrion organization	biological_process	11631	103	280/262	1	2.43	0.70252	0.972573	comp27266_c0_seq1,comp28891_c0_seq1
GO:0006874	cellular calcium ion homeostasis	biological_process	11631	51	280/262	1	1.2	0.70446	0.97328	comp23402_c0_seq1
GO:0045444	fat cell differentiation	biological_process	11631	51	280/262	1	1.2	0.70446	0.97328	comp425731_c0_seq1
GO:0061008	hepaticobiliary system development	biological_process	11631	51	280/262	1	1.2	0.70446	0.97328	comp15485_c0_seq2
GO:0044702	single organism reproductive process	biological_process	11631	528	280/262	1	12.44	0.7065	0.975438	comp10510_c0_seq1,comp15485_c0_seq2,comp17260_c0_seq1,comp20519_c0_seq1,comp215382_c0_seq1,comp2487_c0_seq1,comp27832_c0_seq1,comp30896_c0_seq1,comp350707_c0_seq1,comp425731_c0_seq1,comp9122_c0_seq1
GO:0010631	epithelial cell migration	biological_process	11631	104	280/262	1	2.45	0.70757	0.975596	comp27938_c0_seq2,comp28433_c0_seq1
GO:0090132	epithelium migration	biological_process	11631	104	280/262	1	2.45	0.70757	0.975596	comp27938_c0_seq2,comp28433_c0_seq1
GO:0043235	receptor complex	cellular_component	11631	50	280/262	1	1.22	0.70904	0.976963	comp27266_c0_seq1
GO:0030098	lymphocyte differentiation	biological_process	11631	52	280/262	1	1.22	0.71146	0.979637	comp24059_c0_seq3
GO:0050793	regulation of developmental process	biological_process	11631	757	280/262	1	17.83	0.71224	0.979802	comp103152_c0_seq1,comp15485_c0_seq2,comp189037_c0_seq1,comp24059_c0_seq3,comp242634_c0_seq1,comp26755_c0_seq1,comp27938_c0_seq2,comp28433_c0_seq1,comp288671_c0_seq1,comp323435_c0_seq1,comp425731_c0_seq1,comp545919_c0_seq1,comp550428_c0_seq1,comp584294_c0_seq1,comp6576_c0_seq1,comp85863_c0_seq1
GO:0090130	tissue migration	biological_process	11631	105	280/262	1	2.47	0.71254	0.979802	comp27938_c0_seq2,comp28433_c0_seq1
GO:1900542	regulation of purine nucleotide metabolic process	biological_process	11631	156	280/262	1	3.67	0.71603	0.983748	comp288671_c0_seq1,comp545919_c0_seq1,comp550428_c0_seq1
GO:0006470	protein dephosphorylation	biological_process	11631	106	280/262	1	2.5	0.71744	0.983748	comp24358_c0_seq1,comp30265_c0_seq1
GO:0042391	regulation of membrane potential	biological_process	11631	106	280/262	1	2.5	0.71744	0.983748	comp23402_c0_seq1,comp28891_c0_seq1
GO:0019228	neuronal action potential	biological_process	11631	53	280/262	1	1.25	0.7183	0.983748	comp28891_c0_seq1
GO:0043241	protein complex disassembly	biological_process	11631	53	280/262	1	1.25	0.7183	0.983748	comp23402_c0_seq1
GO:0051091	positive regulation of sequence-specific DNA binding transcription factor activity	biological_process	11631	53	280/262	1	1.25	0.7183	0.983748	comp24059_c0_seq3
GO:0009888	tissue development	biological_process	11631	806	280/262	1	18.99	0.71997	0.984547	comp103152_c0_seq1,comp10510_c0_seq1,comp15485_c0_seq2,comp164465_c0_seq1,comp17260_c0_seq1,comp198169_c0_seq1,comp20519_c0_seq1,comp21616_c0_seq1,comp22761_c0_seq1,comp23049_c0_seq1,comp2487_c0_seq1,comp26755_c0_seq1,comp27938_c0_seq2,comp425731_c0_seq1,comp584294_c0_seq1,comp6576_c0_seq1,comp85863_c0_seq1
GO:0030659	cytoplasmic vesicle membrane	cellular_component	11631	152	280/262	1	3.7	0.71997	0.984547	comp24059_c0_seq3,comp24677_c0_seq1,comp28390_c0_seq1
GO:0016020	membrane	cellular_component	11631	3859	280/262	1	93.88	0.72033	0.984547	comp114851_c0_seq1,comp11693_c0_seq1,comp11697_c0_seq1,comp118835_c0_seq1,comp12188_c0_seq1,comp125020_c0_seq1,comp12743_c0_seq1,comp14086_c0_seq1,comp142611_c0_seq1,comp15485_c0_seq2,comp158003_c0_seq1,comp16254_c0_seq1,comp16354_c0_seq1,comp164465_c0_seq1,comp17260_c0_seq1,comp18541_c0_seq2,comp189037_c0_seq1,comp19532_c0_seq1,comp198169_c0_seq1,comp19983_c0_seq1,comp20022_c0_seq1,comp20329_c0_…
GO:0098602	single organism cell adhesion	biological_process	11631	107	280/262	1	2.52	0.72228	0.986552	comp24059_c0_seq3,comp27938_c0_seq2
GO:0001726	ruffle	cellular_component	11631	52	280/262	1	1.27	0.7231	0.987012	comp28433_c0_seq1
GO:0009913	epidermal cell differentiation	biological_process	11631	54	280/262	1	1.27	0.72497	0.988243	comp27938_c0_seq2
GO:0015833	peptide transport	biological_process	11631	54	280/262	1	1.27	0.72497	0.988243	comp23402_c0_seq1
GO:0007519	skeletal muscle tissue development	biological_process	11631	55	280/262	1	1.3	0.73149	0.992819	comp425731_c0_seq1
GO:0031647	regulation of protein stability	biological_process	11631	55	280/262	1	1.3	0.73149	0.992819	comp19276_c0_seq1
GO:0042886	amide transport	biological_process	11631	55	280/262	1	1.3	0.73149	0.992819	comp23402_c0_seq1
GO:0048762	mesenchymal cell differentiation	biological_process	11631	55	280/262	1	1.3	0.73149	0.992819	comp164465_c0_seq1
GO:0055074	calcium ion homeostasis	biological_process	11631	55	280/262	1	1.3	0.73149	0.992819	comp23402_c0_seq1
GO:0002252	immune effector process	biological_process	11631	109	280/262	1	2.57	0.73173	0.992819	comp246820_c0_seq1,comp26927_c0_seq1
GO:0060249	anatomical structure homeostasis	biological_process	11631	109	280/262	1	2.57	0.73173	0.992819	comp125020_c0_seq1,comp24059_c0_seq3
GO:0004402	histone acetyltransferase activity	molecular_function	11631	51	280/262	1	1.3	0.73286	0.993033	comp23402_c0_seq1
GO:0090595	acetyl-CoA:L-lysine N6-acetyltransferase	molecular_function	11631	51	280/262	1	1.3	0.73286	0.993033	comp23402_c0_seq1
GO:0019226	transmission of nerve impulse	biological_process	11631	56	280/262	1	1.32	0.73785	0.998362	comp28891_c0_seq1
GO:0046879	hormone secretion	biological_process	11631	56	280/262	1	1.32	0.73785	0.998362	comp23402_c0_seq1
GO:0006325	chromatin organization	biological_process	11631	308	280/262	1	7.26	0.73826	0.998362	comp13669_c0_seq1,comp13885_c0_seq1,comp19138_c0_seq1,comp20666_c0_seq1,comp23900_c0_seq1,comp7473_c0_seq1
GO:0033218	amide binding	molecular_function	11631	52	280/262	1	1.33	0.7397	0.999648	comp23570_c0_seq1
GO:0007507	heart development	biological_process	11631	212	280/262	1	4.99	0.7406	0.999973	comp12743_c0_seq1,comp164465_c0_seq1,comp259705_c0_seq1,comp28390_c0_seq1
GO:0007126	meiotic nuclear division	biological_process	11631	111	280/262	1	2.61	0.74092	0.999973	comp350707_c0_seq1,comp425731_c0_seq1
GO:0044710	single-organism metabolic process	biological_process	11631	2929	280/262	1	68.99	0.74334	1	comp110095_c0_seq1,comp110527_c0_seq1,comp11381_c0_seq1,comp12124_c0_seq1,comp121968_c0_seq1,comp13676_c0_seq1,comp14086_c0_seq1,comp14272_c0_seq1,comp143500_c0_seq1,comp158003_c0_seq1,comp16254_c0_seq1,comp16354_c0_seq1,comp164465_c0_seq1,comp18505_c0_seq1,comp189809_c0_seq1,comp190234_c0_seq1,comp19532_c0_seq1,comp20723_c0_seq1,comp21384_c0_seq1,comp21616_c0_seq1,comp21910_c0_seq2,comp22202_c0_…
GO:0009101	glycoprotein biosynthetic process	biological_process	11631	163	280/262	1	3.84	0.74342	1	comp20723_c0_seq1,comp23402_c0_seq1,comp425731_c0_seq1
GO:0006303	double-strand break repair via nonhomologous end joining	biological_process	11631	57	280/262	1	1.34	0.74406	1	comp18505_c0_seq1
GO:0009914	hormone transport	biological_process	11631	57	280/262	1	1.34	0.74406	1	comp23402_c0_seq1
GO:0030900	forebrain development	biological_process	11631	112	280/262	1	2.64	0.74541	1	comp27266_c0_seq1,comp425731_c0_seq1
GO:0012506	vesicle membrane	cellular_component	11631	159	280/262	1	3.87	0.74789	1	comp24059_c0_seq3,comp24677_c0_seq1,comp28390_c0_seq1
GO:0042127	regulation of cell proliferation	biological_process	11631	407	280/262	1	9.59	0.74914	1	comp15485_c0_seq2,comp21616_c0_seq1,comp22761_c0_seq1,comp23049_c0_seq1,comp27489_c0_seq1,comp289717_c0_seq1,comp298801_c0_seq1,comp8955_c0_seq2
GO:0044456	synapse part	cellular_component	11631	208	280/262	1	5.06	0.7498	1	comp24559_c0_seq1,comp27489_c0_seq1,comp298801_c0_seq1,comp8955_c0_seq2
GO:0072503	cellular divalent inorganic cation homeostasis	biological_process	11631	58	280/262	1	1.37	0.75013	1	comp23402_c0_seq1
GO:0019220	regulation of phosphate metabolic process	biological_process	11631	502	280/262	1	11.82	0.75205	1	comp13676_c0_seq1,comp24059_c0_seq3,comp24358_c0_seq1,comp27938_c0_seq2,comp288671_c0_seq1,comp30265_c0_seq1,comp31734_c0_seq1,comp425731_c0_seq1,comp545919_c0_seq1,comp550428_c0_seq1
GO:0055082	cellular chemical homeostasis	biological_process	11631	114	280/262	1	2.69	0.75419	1	comp23227_c0_seq1,comp23402_c0_seq1
GO:0030001	metal ion transport	biological_process	11631	166	280/262	1	3.91	0.75449	1	comp23402_c0_seq1,comp28433_c0_seq1,comp420415_c0_seq1
GO:0030139	endocytic vesicle	cellular_component	11631	57	280/262	1	1.39	0.75535	1	comp24059_c0_seq3
GO:0016043	cellular component organization	biological_process	11631	2420	280/262	1	57	0.75599	1	comp10510_c0_seq1,comp114851_c0_seq1,comp13669_c0_seq1,comp13885_c0_seq1,comp14624_c0_seq1,comp164465_c0_seq1,comp17260_c0_seq1,comp18057_c0_seq2,comp19138_c0_seq1,comp19307_c0_seq1,comp20329_c0_seq1,comp20519_c0_seq1,comp20666_c0_seq1,comp215382_c0_seq1,comp21616_c0_seq1,comp22670_c0_seq1,comp22761_c0_seq1,comp23000_c0_seq1,comp23049_c0_seq1,comp23402_c0_seq1,comp23818_c0_seq1,comp23900_c0_seq1,…
GO:0000726	non-recombinational repair	biological_process	11631	59	280/262	1	1.39	0.75605	1	comp18505_c0_seq1
GO:0019221	cytokine-mediated signaling pathway	biological_process	11631	59	280/262	1	1.39	0.75605	1	comp425731_c0_seq1
GO:0035264	multicellular organism growth	biological_process	11631	115	280/262	1	2.71	0.75848	1	comp27266_c0_seq1,comp28891_c0_seq1
GO:0048856	anatomical structure development	biological_process	11631	2205	280/262	1	51.94	0.75959	1	comp103152_c0_seq1,comp10510_c0_seq1,comp125020_c0_seq1,comp12743_c0_seq1,comp15485_c0_seq2,comp164465_c0_seq1,comp17260_c0_seq1,comp189037_c0_seq1,comp19276_c0_seq1,comp198169_c0_seq1,comp20329_c0_seq1,comp20519_c0_seq1,comp215382_c0_seq1,comp21616_c0_seq1,comp22670_c0_seq1,comp22761_c0_seq1,comp23049_c0_seq1,comp24059_c0_seq3,comp242634_c0_seq1,comp24358_c0_seq1,comp246820_c0_seq1,comp247569_c0…
GO:0007417	central nervous system development	biological_process	11631	364	280/262	1	8.57	0.76008	1	comp21616_c0_seq1,comp22761_c0_seq1,comp23049_c0_seq1,comp27266_c0_seq1,comp28390_c0_seq1,comp31394_c0_seq2,comp425731_c0_seq1
GO:0051174	regulation of phosphorus metabolic process	biological_process	11631	506	280/262	1	11.92	0.7607	1	comp13676_c0_seq1,comp24059_c0_seq3,comp24358_c0_seq1,comp27938_c0_seq2,comp288671_c0_seq1,comp30265_c0_seq1,comp31734_c0_seq1,comp425731_c0_seq1,comp545919_c0_seq1,comp550428_c0_seq1
GO:0032984	macromolecular complex disassembly	biological_process	11631	60	280/262	1	1.41	0.76183	1	comp23402_c0_seq1
GO:0061024	membrane organization	biological_process	11631	268	280/262	1	6.31	0.76191	1	comp23402_c0_seq1,comp288671_c0_seq1,comp28891_c0_seq1,comp545919_c0_seq1,comp550428_c0_seq1
GO:0051321	meiotic cell cycle	biological_process	11631	116	280/262	1	2.73	0.76271	1	comp350707_c0_seq1,comp425731_c0_seq1
GO:0010008	endosome membrane	cellular_component	11631	163	280/262	1	3.97	0.76283	1	comp243794_c0_seq1,comp28307_c0_seq6,comp432058_c0_seq1
GO:0048646	anatomical structure formation involved in morphogenesis	biological_process	11631	508	280/262	1	11.97	0.76495	1	comp15485_c0_seq2,comp164465_c0_seq1,comp17260_c0_seq1,comp20519_c0_seq1,comp21616_c0_seq1,comp24059_c0_seq3,comp27938_c0_seq2,comp28433_c0_seq1,comp284784_c0_seq1,comp350707_c0_seq1
GO:0044448	cell cortex part	cellular_component	11631	59	280/262	1	1.44	0.76718	1	comp199008_c0_seq1
GO:0001508	action potential	biological_process	11631	61	280/262	1	1.44	0.76748	1	comp28891_c0_seq1
GO:0035637	multicellular organismal signaling	biological_process	11631	61	280/262	1	1.44	0.76748	1	comp28891_c0_seq1
GO:0044724	single-organism carbohydrate catabolic process	biological_process	11631	61	280/262	1	1.44	0.76748	1	comp24203_c0_seq1
GO:0072593	reactive oxygen species metabolic process	biological_process	11631	61	280/262	1	1.44	0.76748	1	comp15485_c0_seq2
GO:0090068	positive regulation of cell cycle process	biological_process	11631	61	280/262	1	1.44	0.76748	1	comp425731_c0_seq1
GO:0007179	transforming growth factor beta receptor signaling pathway	biological_process	11631	62	280/262	1	1.46	0.77299	1	comp27938_c0_seq2
GO:0007224	smoothened signaling pathway	biological_process	11631	62	280/262	1	1.46	0.77299	1	comp19276_c0_seq1
GO:0005635	nuclear envelope	cellular_component	11631	166	280/262	1	4.04	0.77355	1	comp27926_c0_seq1,comp425731_c0_seq1,comp562175_c0_seq1
GO:0046328	regulation of JNK cascade	biological_process	11631	63	280/262	1	1.48	0.77837	1	comp425731_c0_seq1
GO:1903046	meiotic cell cycle process	biological_process	11631	63	280/262	1	1.48	0.77837	1	comp350707_c0_seq1
GO:0016055	Wnt signaling pathway	biological_process	11631	173	280/262	1	4.08	0.77886	1	comp158003_c0_seq1,comp3511_c0_seq1,comp356715_c0_seq1
GO:0021537	telencephalon development	biological_process	11631	64	280/262	1	1.51	0.78363	1	comp425731_c0_seq1
GO:0032872	regulation of stress-activated MAPK cascade	biological_process	11631	64	280/262	1	1.51	0.78363	1	comp425731_c0_seq1
GO:0070302	regulation of stress-activated protein kinase signaling cascade	biological_process	11631	64	280/262	1	1.51	0.78363	1	comp425731_c0_seq1
GO:0072507	divalent inorganic cation homeostasis	biological_process	11631	64	280/262	1	1.51	0.78363	1	comp23402_c0_seq1
GO:0097190	apoptotic signaling pathway	biological_process	11631	64	280/262	1	1.51	0.78363	1	comp27266_c0_seq1
GO:0016482	cytoplasmic transport	biological_process	11631	326	280/262	1	7.68	0.78565	1	comp21616_c0_seq1,comp22761_c0_seq1,comp23049_c0_seq1,comp23402_c0_seq1,comp2487_c0_seq1,comp27489_c0_seq1
GO:0044723	single-organism carbohydrate metabolic process	biological_process	11631	326	280/262	1	7.68	0.78565	1	comp20723_c0_seq1,comp21616_c0_seq1,comp22761_c0_seq1,comp23049_c0_seq1,comp23402_c0_seq1,comp24203_c0_seq1
GO:0048518	positive regulation of biological process	biological_process	11631	1479	280/262	1	34.84	0.78896	1	comp103152_c0_seq1,comp125020_c0_seq1,comp12743_c0_seq1,comp133729_c0_seq1,comp13676_c0_seq1,comp15485_c0_seq2,comp18541_c0_seq2,comp22294_c0_seq1,comp23402_c0_seq1,comp24059_c0_seq3,comp24358_c0_seq1,comp243794_c0_seq1,comp246820_c0_seq1,comp259705_c0_seq1,comp26755_c0_seq1,comp26927_c0_seq1,comp27266_c0_seq1,comp27489_c0_seq1,comp27938_c0_seq2,comp28307_c0_seq6,comp28433_c0_seq1,comp288671_c0_s…
GO:0030154	cell differentiation	biological_process	11631	1525	280/262	1	35.92	0.79062	1	comp103152_c0_seq1,comp125020_c0_seq1,comp164465_c0_seq1,comp17260_c0_seq1,comp189037_c0_seq1,comp19276_c0_seq1,comp20519_c0_seq1,comp21616_c0_seq1,comp22761_c0_seq1,comp23049_c0_seq1,comp24059_c0_seq3,comp242634_c0_seq1,comp246820_c0_seq1,comp26755_c0_seq1,comp27266_c0_seq1,comp27938_c0_seq2,comp28390_c0_seq1,comp284784_c0_seq1,comp28737_c0_seq1,comp288671_c0_seq1,comp28891_c0_seq1,comp30635_c0_…
GO:0048519	negative regulation of biological process	biological_process	11631	1437	280/262	1	33.85	0.79238	1	comp125020_c0_seq1,comp158003_c0_seq1,comp17260_c0_seq1,comp18541_c0_seq2,comp189037_c0_seq1,comp20519_c0_seq1,comp21616_c0_seq1,comp22294_c0_seq1,comp22761_c0_seq1,comp23049_c0_seq1,comp23402_c0_seq1,comp24059_c0_seq3,comp242634_c0_seq1,comp24358_c0_seq1,comp246820_c0_seq1,comp247380_c0_seq1,comp26927_c0_seq1,comp27489_c0_seq1,comp289717_c0_seq1,comp298801_c0_seq1,comp30265_c0_seq1,comp31734_c0_…
GO:0045995	regulation of embryonic development	biological_process	11631	66	280/262	1	1.55	0.79377	1	comp425731_c0_seq1
GO:0044440	endosomal part	cellular_component	11631	172	280/262	1	4.18	0.79382	1	comp243794_c0_seq1,comp28307_c0_seq6,comp432058_c0_seq1
GO:0021700	developmental maturation	biological_process	11631	124	280/262	1	2.92	0.79428	1	comp215382_c0_seq1,comp30896_c0_seq1
GO:0030246	carbohydrate binding	molecular_function	11631	115	280/262	1	2.93	0.79592	1	comp285047_c0_seq1,comp3429_c0_seq1
GO:0031396	regulation of protein ubiquitination	biological_process	11631	67	280/262	1	1.58	0.79866	1	comp19276_c0_seq1
GO:0055114	oxidation-reduction process	biological_process	11631	332	280/262	1	7.82	0.79993	1	comp158003_c0_seq1,comp21616_c0_seq1,comp22761_c0_seq1,comp23049_c0_seq1,comp3511_c0_seq1,comp356715_c0_seq1
GO:0046578	regulation of Ras protein signal transduction	biological_process	11631	180	280/262	1	4.24	0.8012	1	comp288671_c0_seq1,comp545919_c0_seq1,comp550428_c0_seq1
GO:0005768	endosome	cellular_component	11631	277	280/262	1	6.74	0.8092	1	comp12743_c0_seq1,comp243794_c0_seq1,comp259705_c0_seq1,comp28307_c0_seq6,comp432058_c0_seq1
GO:0015103	inorganic anion transmembrane transporter activity	molecular_function	11631	64	280/262	1	1.63	0.8094	1	comp289717_c0_seq1
GO:0005813	centrosome	cellular_component	11631	177	280/262	1	4.31	0.80954	1	comp16254_c0_seq1,comp22670_c0_seq1,comp229928_c0_seq1
GO:0044433	cytoplasmic vesicle part	cellular_component	11631	177	280/262	1	4.31	0.80954	1	comp24059_c0_seq3,comp24677_c0_seq1,comp28390_c0_seq1
GO:0001501	skeletal system development	biological_process	11631	129	280/262	1	3.04	0.81209	1	comp198169_c0_seq1,comp20329_c0_seq1
GO:0003012	muscle system process	biological_process	11631	70	280/262	1	1.65	0.81265	1	comp23402_c0_seq1
GO:0003008	system process	biological_process	11631	436	280/262	1	10.27	0.8127	1	comp12743_c0_seq1,comp23227_c0_seq1,comp23402_c0_seq1,comp259705_c0_seq1,comp28390_c0_seq1,comp28891_c0_seq1,comp29503_c0_seq1,comp425731_c0_seq1
GO:0016747	transferase activity, transferring acyl groups other than amino-acyl groups	molecular_function	11631	170	280/262	1	4.33	0.81289	1	comp23402_c0_seq1,comp26179_c0_seq2,comp31237_c0_seq5
GO:0006184	GTP catabolic process	biological_process	11631	184	280/262	1	4.33	0.81311	1	comp288671_c0_seq1,comp545919_c0_seq1,comp550428_c0_seq1
GO:0051146	striated muscle cell differentiation	biological_process	11631	130	280/262	1	3.06	0.81548	1	comp284784_c0_seq1,comp425731_c0_seq1
GO:0090407	organophosphate biosynthetic process	biological_process	11631	289	280/262	1	6.81	0.81628	1	comp16254_c0_seq1,comp22670_c0_seq1,comp243794_c0_seq1,comp28307_c0_seq6,comp28433_c0_seq1
GO:0060271	cilium morphogenesis	biological_process	11631	71	280/262	1	1.67	0.8171	1	comp22670_c0_seq1
GO:1903320	regulation of protein modification by small protein conjugation or removal	biological_process	11631	71	280/262	1	1.67	0.8171	1	comp19276_c0_seq1
GO:0060429	epithelium development	biological_process	11631	535	280/262	1	12.6	0.81719	1	comp103152_c0_seq1,comp10510_c0_seq1,comp17260_c0_seq1,comp20519_c0_seq1,comp2487_c0_seq1,comp26755_c0_seq1,comp27938_c0_seq2,comp584294_c0_seq1,comp6576_c0_seq1,comp85863_c0_seq1
GO:0007626	locomotory behavior	biological_process	11631	131	280/262	1	3.09	0.81882	1	comp23977_c0_seq2,comp27266_c0_seq1
GO:0016054	organic acid catabolic process	biological_process	11631	131	280/262	1	3.09	0.81882	1	comp26179_c0_seq2,comp31237_c0_seq5
GO:0046395	carboxylic acid catabolic process	biological_process	11631	131	280/262	1	3.09	0.81882	1	comp26179_c0_seq2,comp31237_c0_seq5
GO:1901069	guanosine-containing compound catabolic process	biological_process	11631	188	280/262	1	4.43	0.8244	1	comp288671_c0_seq1,comp545919_c0_seq1,comp550428_c0_seq1
GO:0060485	mesenchyme development	biological_process	11631	73	280/262	1	1.72	0.82568	1	comp164465_c0_seq1
GO:0007275	multicellular organismal development	biological_process	11631	2269	280/262	1	53.45	0.82713	1	comp103152_c0_seq1,comp10510_c0_seq1,comp125020_c0_seq1,comp12743_c0_seq1,comp15485_c0_seq2,comp164465_c0_seq1,comp17260_c0_seq1,comp189037_c0_seq1,comp19276_c0_seq1,comp198169_c0_seq1,comp20329_c0_seq1,comp20519_c0_seq1,comp215382_c0_seq1,comp21616_c0_seq1,comp22761_c0_seq1,comp23049_c0_seq1,comp24059_c0_seq3,comp242634_c0_seq1,comp24358_c0_seq1,comp246820_c0_seq1,comp247569_c0_seq1,comp2487_c0_…
GO:0046039	GTP metabolic process	biological_process	11631	189	280/262	1	4.45	0.82714	1	comp288671_c0_seq1,comp545919_c0_seq1,comp550428_c0_seq1
GO:0006464	cellular protein modification process	biological_process	11631	1149	280/262	1	27.07	0.82779	1	comp13676_c0_seq1,comp158003_c0_seq1,comp16354_c0_seq1,comp189037_c0_seq1,comp19276_c0_seq1,comp20723_c0_seq1,comp23402_c0_seq1,comp24059_c0_seq3,comp242634_c0_seq1,comp24358_c0_seq1,comp27489_c0_seq1,comp27938_c0_seq2,comp288671_c0_seq1,comp298801_c0_seq1,comp30265_c0_seq1,comp31506_c0_seq1,comp323435_c0_seq1,comp3511_c0_seq1,comp356715_c0_seq1,comp545919_c0_seq1,comp550428_c0_seq1,comp8955_c0_s…
GO:0036211	protein modification process	biological_process	11631	1149	280/262	1	27.07	0.82779	1	comp13676_c0_seq1,comp158003_c0_seq1,comp16354_c0_seq1,comp189037_c0_seq1,comp19276_c0_seq1,comp20723_c0_seq1,comp23402_c0_seq1,comp24059_c0_seq3,comp242634_c0_seq1,comp24358_c0_seq1,comp27489_c0_seq1,comp27938_c0_seq2,comp288671_c0_seq1,comp298801_c0_seq1,comp30265_c0_seq1,comp31506_c0_seq1,comp323435_c0_seq1,comp3511_c0_seq1,comp356715_c0_seq1,comp545919_c0_seq1,comp550428_c0_seq1,comp8955_c0_s…
GO:0008283	cell proliferation	biological_process	11631	590	280/262	1	13.9	0.82908	1	comp15485_c0_seq2,comp17260_c0_seq1,comp19276_c0_seq1,comp20519_c0_seq1,comp21616_c0_seq1,comp22761_c0_seq1,comp23049_c0_seq1,comp27489_c0_seq1,comp289717_c0_seq1,comp298801_c0_seq1,comp8955_c0_seq2
GO:0071559	response to transforming growth factor beta	biological_process	11631	74	280/262	1	1.74	0.82982	1	comp27938_c0_seq2
GO:0071560	cellular response to transforming growth factor beta stimulus	biological_process	11631	74	280/262	1	1.74	0.82982	1	comp27938_c0_seq2
GO:2000027	regulation of organ morphogenesis	biological_process	11631	74	280/262	1	1.74	0.82982	1	comp15485_c0_seq2
GO:0001667	ameboidal cell migration	biological_process	11631	135	280/262	1	3.18	0.83164	1	comp27938_c0_seq2,comp28433_c0_seq1
GO:0070887	cellular response to chemical stimulus	biological_process	11631	592	280/262	1	13.94	0.83229	1	comp14086_c0_seq1,comp198169_c0_seq1,comp24059_c0_seq3,comp24417_c0_seq1,comp27266_c0_seq1,comp27489_c0_seq1,comp27938_c0_seq2,comp28433_c0_seq1,comp298801_c0_seq1,comp425731_c0_seq1,comp8955_c0_seq2
GO:0034622	cellular macromolecular complex assembly	biological_process	11631	347	280/262	1	8.17	0.83243	1	comp13669_c0_seq1,comp13885_c0_seq1,comp19138_c0_seq1,comp20666_c0_seq1,comp23900_c0_seq1,comp7473_c0_seq1
GO:0022403	cell cycle phase	biological_process	11631	75	280/262	1	1.77	0.83386	1	comp425731_c0_seq1
GO:0051783	regulation of nuclear division	biological_process	11631	75	280/262	1	1.77	0.83386	1	comp425731_c0_seq1
GO:0071396	cellular response to lipid	biological_process	11631	75	280/262	1	1.77	0.83386	1	comp27938_c0_seq2
GO:1901617	organic hydroxy compound biosynthetic process	biological_process	11631	75	280/262	1	1.77	0.83386	1	comp28433_c0_seq1
GO:0007264	small GTPase mediated signal transduction	biological_process	11631	349	280/262	1	8.22	0.83643	1	comp243794_c0_seq1,comp27926_c0_seq1,comp28307_c0_seq6,comp288671_c0_seq1,comp545919_c0_seq1,comp550428_c0_seq1
GO:0006486	protein glycosylation	biological_process	11631	137	280/262	1	3.23	0.83774	1	comp20723_c0_seq1,comp23402_c0_seq1
GO:0043413	macromolecule glycosylation	biological_process	11631	137	280/262	1	3.23	0.83774	1	comp20723_c0_seq1,comp23402_c0_seq1
GO:0000790	nuclear chromatin	cellular_component	11631	74	280/262	1	1.8	0.83949	1	comp425731_c0_seq1
GO:0008080	N-acetyltransferase activity	molecular_function	11631	71	280/262	1	1.81	0.84111	1	comp23402_c0_seq1
GO:0008544	epidermis development	biological_process	11631	77	280/262	1	1.81	0.84165	1	comp27938_c0_seq2
GO:0070085	glycosylation	biological_process	11631	139	280/262	1	3.27	0.84363	1	comp20723_c0_seq1,comp23402_c0_seq1
GO:0044848	biological phase	biological_process	11631	78	280/262	1	1.84	0.84541	1	comp425731_c0_seq1
GO:0050678	regulation of epithelial cell proliferation	biological_process	11631	78	280/262	1	1.84	0.84541	1	comp15485_c0_seq2
GO:0051054	positive regulation of DNA metabolic process	biological_process	11631	78	280/262	1	1.84	0.84541	1	comp23402_c0_seq1
GO:0090150	establishment of protein localization to membrane	biological_process	11631	78	280/262	1	1.84	0.84541	1	comp23402_c0_seq1
GO:0009790	embryo development	biological_process	11631	697	280/262	1	16.42	0.84612	1	comp10510_c0_seq1,comp12743_c0_seq1,comp189037_c0_seq1,comp242634_c0_seq1,comp2487_c0_seq1,comp259705_c0_seq1,comp27489_c0_seq1,comp28390_c0_seq1,comp28433_c0_seq1,comp298801_c0_seq1,comp323435_c0_seq1,comp425731_c0_seq1,comp8955_c0_seq2
GO:0033365	protein localization to organelle	biological_process	11631	197	280/262	1	4.64	0.84772	1	comp21616_c0_seq1,comp22761_c0_seq1,comp23049_c0_seq1
GO:0032502	developmental process	biological_process	11631	2557	280/262	1	60.23	0.84808	1	comp103152_c0_seq1,comp10510_c0_seq1,comp125020_c0_seq1,comp12743_c0_seq1,comp15485_c0_seq2,comp164465_c0_seq1,comp17260_c0_seq1,comp189037_c0_seq1,comp19276_c0_seq1,comp198169_c0_seq1,comp20329_c0_seq1,comp20519_c0_seq1,comp215382_c0_seq1,comp21616_c0_seq1,comp22670_c0_seq1,comp22761_c0_seq1,comp23049_c0_seq1,comp23402_c0_seq1,comp24059_c0_seq3,comp242634_c0_seq1,comp24358_c0_seq1,comp24417_c0_s…
GO:0061564	axon development	biological_process	11631	304	280/262	1	7.16	0.84871	1	comp21616_c0_seq1,comp22761_c0_seq1,comp23049_c0_seq1,comp28891_c0_seq1,comp31394_c0_seq2
GO:0003007	heart morphogenesis	biological_process	11631	79	280/262	1	1.86	0.84909	1	comp164465_c0_seq1
GO:0048523	negative regulation of cellular process	biological_process	11631	1261	280/262	1	29.7	0.85096	1	comp125020_c0_seq1,comp158003_c0_seq1,comp17260_c0_seq1,comp189037_c0_seq1,comp20519_c0_seq1,comp21616_c0_seq1,comp22761_c0_seq1,comp23049_c0_seq1,comp23402_c0_seq1,comp24059_c0_seq3,comp242634_c0_seq1,comp24358_c0_seq1,comp246820_c0_seq1,comp27489_c0_seq1,comp289717_c0_seq1,comp298801_c0_seq1,comp30265_c0_seq1,comp31734_c0_seq1,comp323435_c0_seq1,comp3511_c0_seq1,comp356715_c0_seq1,comp425731_c0…
GO:0071840	cellular component organization or biogenesis	biological_process	11631	2517	280/262	1	59.29	0.85144	1	comp10510_c0_seq1,comp114851_c0_seq1,comp13669_c0_seq1,comp13885_c0_seq1,comp14624_c0_seq1,comp164465_c0_seq1,comp17260_c0_seq1,comp18057_c0_seq2,comp19138_c0_seq1,comp19307_c0_seq1,comp20329_c0_seq1,comp20519_c0_seq1,comp20666_c0_seq1,comp215382_c0_seq1,comp21616_c0_seq1,comp22670_c0_seq1,comp22761_c0_seq1,comp23000_c0_seq1,comp23049_c0_seq1,comp23402_c0_seq1,comp23818_c0_seq1,comp23900_c0_seq1,…
GO:0016021	integral component of membrane	cellular_component	11631	2527	280/262	1	61.48	0.85222	1	comp114851_c0_seq1,comp118835_c0_seq1,comp125020_c0_seq1,comp12743_c0_seq1,comp14086_c0_seq1,comp142611_c0_seq1,comp158003_c0_seq1,comp164465_c0_seq1,comp17260_c0_seq1,comp189037_c0_seq1,comp198169_c0_seq1,comp19983_c0_seq1,comp20329_c0_seq1,comp20519_c0_seq1,comp20723_c0_seq1,comp20996_c0_seq1,comp21114_c0_seq3,comp23000_c0_seq1,comp23227_c0_seq1,comp23818_c0_seq1,comp24059_c0_seq3,comp242634_c0…
GO:1901068	guanosine-containing compound metabolic process	biological_process	11631	199	280/262	1	4.69	0.85252	1	comp288671_c0_seq1,comp545919_c0_seq1,comp550428_c0_seq1
GO:0051641	cellular localization	biological_process	11631	942	280/262	1	22.19	0.85701	1	comp133729_c0_seq1,comp21616_c0_seq1,comp22408_c0_seq1,comp22761_c0_seq1,comp23049_c0_seq1,comp23402_c0_seq1,comp24059_c0_seq3,comp246820_c0_seq1,comp2487_c0_seq1,comp27489_c0_seq1,comp27832_c0_seq1,comp27938_c0_seq2,comp28433_c0_seq1,comp288671_c0_seq1,comp350707_c0_seq1,comp425731_c0_seq1,comp545919_c0_seq1,comp550428_c0_seq1
GO:0048878	chemical homeostasis	biological_process	11631	201	280/262	1	4.73	0.85719	1	comp23227_c0_seq1,comp23402_c0_seq1,comp29503_c0_seq1
GO:0048869	cellular developmental process	biological_process	11631	1633	280/262	1	38.47	0.8585	1	comp103152_c0_seq1,comp125020_c0_seq1,comp164465_c0_seq1,comp17260_c0_seq1,comp189037_c0_seq1,comp19276_c0_seq1,comp20519_c0_seq1,comp21616_c0_seq1,comp22670_c0_seq1,comp22761_c0_seq1,comp23049_c0_seq1,comp24059_c0_seq3,comp242634_c0_seq1,comp246820_c0_seq1,comp26755_c0_seq1,comp27266_c0_seq1,comp27938_c0_seq2,comp28390_c0_seq1,comp284784_c0_seq1,comp28737_c0_seq1,comp288671_c0_seq1,comp28891_c0_…
GO:0044703	multi-organism reproductive process	biological_process	11631	462	280/262	1	10.88	0.85862	1	comp15485_c0_seq2,comp215382_c0_seq1,comp27832_c0_seq1,comp29503_c0_seq1,comp30896_c0_seq1,comp350707_c0_seq1,comp425731_c0_seq1,comp9122_c0_seq1
GO:0007611	learning or memory	biological_process	11631	82	280/262	1	1.93	0.85959	1	comp425731_c0_seq1
GO:0051704	multi-organism process	biological_process	11631	804	280/262	1	18.94	0.86138	1	comp121968_c0_seq1,comp15485_c0_seq2,comp198169_c0_seq1,comp215382_c0_seq1,comp243794_c0_seq1,comp248623_c0_seq1,comp27832_c0_seq1,comp27938_c0_seq2,comp28307_c0_seq6,comp29503_c0_seq1,comp30896_c0_seq1,comp350707_c0_seq1,comp425731_c0_seq1,comp750_c0_seq1,comp9122_c0_seq1
GO:0007254	JNK cascade	biological_process	11631	83	280/262	1	1.96	0.86292	1	comp425731_c0_seq1
GO:0044767	single-organism developmental process	biological_process	11631	2532	280/262	1	59.64	0.86348	1	comp103152_c0_seq1,comp10510_c0_seq1,comp125020_c0_seq1,comp12743_c0_seq1,comp15485_c0_seq2,comp164465_c0_seq1,comp17260_c0_seq1,comp189037_c0_seq1,comp19276_c0_seq1,comp198169_c0_seq1,comp20329_c0_seq1,comp20519_c0_seq1,comp215382_c0_seq1,comp21616_c0_seq1,comp22670_c0_seq1,comp22761_c0_seq1,comp23049_c0_seq1,comp23402_c0_seq1,comp24059_c0_seq3,comp242634_c0_seq1,comp24358_c0_seq1,comp246820_c0_…
GO:0048731	system development	biological_process	11631	1775	280/262	1	41.81	0.86433	1	comp10510_c0_seq1,comp125020_c0_seq1,comp12743_c0_seq1,comp15485_c0_seq2,comp164465_c0_seq1,comp17260_c0_seq1,comp189037_c0_seq1,comp19276_c0_seq1,comp198169_c0_seq1,comp20329_c0_seq1,comp20519_c0_seq1,comp215382_c0_seq1,comp21616_c0_seq1,comp22761_c0_seq1,comp23049_c0_seq1,comp24059_c0_seq3,comp242634_c0_seq1,comp24358_c0_seq1,comp246820_c0_seq1,comp247569_c0_seq1,comp2487_c0_seq1,comp259705_c0_…
GO:0051649	establishment of localization in cell	biological_process	11631	807	280/262	1	19.01	0.86501	1	comp133729_c0_seq1,comp21616_c0_seq1,comp22408_c0_seq1,comp22761_c0_seq1,comp23049_c0_seq1,comp23402_c0_seq1,comp24059_c0_seq3,comp246820_c0_seq1,comp2487_c0_seq1,comp27489_c0_seq1,comp27832_c0_seq1,comp27938_c0_seq2,comp28433_c0_seq1,comp350707_c0_seq1,comp425731_c0_seq1
GO:0031253	cell projection membrane	cellular_component	11631	81	280/262	1	1.97	0.8651	1	comp246820_c0_seq1
GO:0044265	cellular macromolecule catabolic process	biological_process	11631	366	280/262	1	8.62	0.8674	1	comp103152_c0_seq1,comp26755_c0_seq1,comp27920_c0_seq1,comp31506_c0_seq1,comp584294_c0_seq1,comp85863_c0_seq1
GO:0006898	receptor-mediated endocytosis	biological_process	11631	85	280/262	1	2	0.86936	1	comp246820_c0_seq1
GO:0016410	N-acyltransferase activity	molecular_function	11631	79	280/262	1	2.01	0.87097	1	comp23402_c0_seq1
GO:0008038	neuron recognition	biological_process	11631	86	280/262	1	2.03	0.87247	1	comp31394_c0_seq2
GO:0044708	single-organism behavior	biological_process	11631	209	280/262	1	4.92	0.87461	1	comp23977_c0_seq2,comp27266_c0_seq1,comp425731_c0_seq1
GO:0031098	stress-activated protein kinase signaling cascade	biological_process	11631	87	280/262	1	2.05	0.8755	1	comp425731_c0_seq1
GO:0051403	stress-activated MAPK cascade	biological_process	11631	87	280/262	1	2.05	0.8755	1	comp425731_c0_seq1
GO:0031965	nuclear membrane	cellular_component	11631	86	280/262	1	2.09	0.88085	1	comp425731_c0_seq1
GO:0032787	monocarboxylic acid metabolic process	biological_process	11631	268	280/262	1	6.31	0.88115	1	comp24203_c0_seq1,comp24510_c0_seq1,comp26179_c0_seq2,comp31237_c0_seq5
GO:0043588	skin development	biological_process	11631	89	280/262	1	2.1	0.88135	1	comp27938_c0_seq2
GO:0050890	cognition	biological_process	11631	89	280/262	1	2.1	0.88135	1	comp425731_c0_seq1
GO:0048863	stem cell differentiation	biological_process	11631	154	280/262	1	3.63	0.88204	1	comp164465_c0_seq1,comp28390_c0_seq1
GO:0051056	regulation of small GTPase mediated signal transduction	biological_process	11631	213	280/262	1	5.02	0.88259	1	comp288671_c0_seq1,comp545919_c0_seq1,comp550428_c0_seq1
GO:0046649	lymphocyte activation	biological_process	11631	90	280/262	1	2.12	0.88417	1	comp24059_c0_seq3
GO:0008037	cell recognition	biological_process	11631	91	280/262	1	2.14	0.88692	1	comp31394_c0_seq2
GO:0034613	cellular protein localization	biological_process	11631	482	280/262	1	11.35	0.88744	1	comp21616_c0_seq1,comp22408_c0_seq1,comp22761_c0_seq1,comp23049_c0_seq1,comp23402_c0_seq1,comp288671_c0_seq1,comp545919_c0_seq1,comp550428_c0_seq1
GO:0009314	response to radiation	biological_process	11631	157	280/262	1	3.7	0.88859	1	comp13686_c0_seq1,comp420415_c0_seq1
GO:0044432	endoplasmic reticulum part	cellular_component	11631	566	280/262	1	13.77	0.88932	1	comp16354_c0_seq1,comp20723_c0_seq1,comp23227_c0_seq1,comp243794_c0_seq1,comp246820_c0_seq1,comp27002_c0_seq1,comp28307_c0_seq6,comp31112_c0_seq2,comp432058_c0_seq1,comp562175_c0_seq1
GO:0071345	cellular response to cytokine stimulus	biological_process	11631	93	280/262	1	2.19	0.89224	1	comp425731_c0_seq1
GO:0050804	regulation of synaptic transmission	biological_process	11631	94	280/262	1	2.21	0.8948	1	comp9698_c0_seq1
GO:0040029	regulation of gene expression, epigenetic	biological_process	11631	96	280/262	1	2.26	0.89975	1	comp23900_c0_seq1
GO:0060538	skeletal muscle organ development	biological_process	11631	96	280/262	1	2.26	0.89975	1	comp425731_c0_seq1
GO:0016323	basolateral plasma membrane	cellular_component	11631	93	280/262	1	2.26	0.89988	1	comp31394_c0_seq2
GO:0001101	response to acid chemical	biological_process	11631	97	280/262	1	2.28	0.90214	1	comp125020_c0_seq1
GO:0044262	cellular carbohydrate metabolic process	biological_process	11631	97	280/262	1	2.28	0.90214	1	comp23402_c0_seq1
GO:0051960	regulation of nervous system development	biological_process	11631	226	280/262	1	5.32	0.90552	1	comp288671_c0_seq1,comp545919_c0_seq1,comp550428_c0_seq1
GO:0070727	cellular macromolecule localization	biological_process	11631	497	280/262	1	11.71	0.90573	1	comp21616_c0_seq1,comp22408_c0_seq1,comp22761_c0_seq1,comp23049_c0_seq1,comp23402_c0_seq1,comp288671_c0_seq1,comp545919_c0_seq1,comp550428_c0_seq1
GO:0016746	transferase activity, transferring acyl groups	molecular_function	11631	212	280/262	1	5.4	0.91071	1	comp23402_c0_seq1,comp26179_c0_seq2,comp31237_c0_seq5
GO:0043412	macromolecule modification	biological_process	11631	1235	280/262	1	29.09	0.91107	1	comp13676_c0_seq1,comp158003_c0_seq1,comp16354_c0_seq1,comp189037_c0_seq1,comp19276_c0_seq1,comp20723_c0_seq1,comp23402_c0_seq1,comp24059_c0_seq3,comp242634_c0_seq1,comp24358_c0_seq1,comp27489_c0_seq1,comp27938_c0_seq2,comp288671_c0_seq1,comp298801_c0_seq1,comp30265_c0_seq1,comp31506_c0_seq1,comp323435_c0_seq1,comp3511_c0_seq1,comp356715_c0_seq1,comp545919_c0_seq1,comp550428_c0_seq1,comp8955_c0_s…
GO:0009892	negative regulation of metabolic process	biological_process	11631	656	280/262	1	15.45	0.91249	1	comp21616_c0_seq1,comp22761_c0_seq1,comp23049_c0_seq1,comp23402_c0_seq1,comp24358_c0_seq1,comp247380_c0_seq1,comp26927_c0_seq1,comp30265_c0_seq1,comp31734_c0_seq1,comp425731_c0_seq1,comp9698_c0_seq1
GO:0051090	regulation of sequence-specific DNA binding transcription factor activity	biological_process	11631	102	280/262	1	2.4	0.91324	1	comp24059_c0_seq3
GO:0016407	acetyltransferase activity	molecular_function	11631	95	280/262	1	2.42	0.91495	1	comp23402_c0_seq1
GO:0042692	muscle cell differentiation	biological_process	11631	171	280/262	1	4.03	0.91495	1	comp284784_c0_seq1,comp425731_c0_seq1
GO:0000228	nuclear chromosome	cellular_component	11631	166	280/262	1	4.04	0.91564	1	comp23900_c0_seq1,comp425731_c0_seq1
GO:0051716	cellular response to stimulus	biological_process	11631	2298	280/262	1	54.13	0.91569	1	comp110527_c0_seq1,comp11381_c0_seq1,comp13676_c0_seq1,comp14086_c0_seq1,comp15485_c0_seq2,comp158003_c0_seq1,comp18505_c0_seq1,comp189037_c0_seq1,comp19276_c0_seq1,comp198169_c0_seq1,comp21616_c0_seq1,comp22761_c0_seq1,comp23049_c0_seq1,comp23977_c0_seq2,comp24059_c0_seq3,comp242634_c0_seq1,comp24358_c0_seq1,comp243794_c0_seq1,comp24417_c0_seq1,comp246820_c0_seq1,comp259705_c0_seq1,comp27266_c0_…
GO:0005777	peroxisome	cellular_component	11631	100	280/262	1	2.43	0.91588	1	comp27926_c0_seq1
GO:0042579	microbody	cellular_component	11631	100	280/262	1	2.43	0.91588	1	comp27926_c0_seq1
GO:0060562	epithelial tube morphogenesis	biological_process	11631	172	280/262	1	4.05	0.91659	1	comp17260_c0_seq1,comp20519_c0_seq1
GO:0006886	intracellular protein transport	biological_process	11631	349	280/262	1	8.22	0.91884	1	comp21616_c0_seq1,comp22408_c0_seq1,comp22761_c0_seq1,comp23049_c0_seq1,comp23402_c0_seq1
GO:0044459	plasma membrane part	cellular_component	11631	742	280/262	1	18.05	0.92113	1	comp14086_c0_seq1,comp142611_c0_seq1,comp158003_c0_seq1,comp21114_c0_seq3,comp24059_c0_seq3,comp246820_c0_seq1,comp259705_c0_seq1,comp27266_c0_seq1,comp27938_c0_seq2,comp29503_c0_seq1,comp31394_c0_seq2,comp3511_c0_seq1,comp356715_c0_seq1
GO:0005789	endoplasmic reticulum membrane	cellular_component	11631	496	280/262	1	12.07	0.92138	1	comp20723_c0_seq1,comp23227_c0_seq1,comp243794_c0_seq1,comp246820_c0_seq1,comp27002_c0_seq1,comp28307_c0_seq6,comp31112_c0_seq2,comp432058_c0_seq1
GO:0005765	lysosomal membrane	cellular_component	11631	103	280/262	1	2.51	0.92193	1	comp20329_c0_seq1
GO:0016607	nuclear speck	cellular_component	11631	103	280/262	1	2.51	0.92193	1	comp425731_c0_seq1
GO:0043085	positive regulation of catalytic activity	biological_process	11631	296	280/262	1	6.97	0.92252	1	comp13676_c0_seq1,comp24059_c0_seq3,comp27266_c0_seq1,comp27938_c0_seq2
GO:0014706	striated muscle tissue development	biological_process	11631	107	280/262	1	2.52	0.92309	1	comp425731_c0_seq1
GO:0010638	positive regulation of organelle organization	biological_process	11631	108	280/262	1	2.54	0.92493	1	comp425731_c0_seq1
GO:0051302	regulation of cell division	biological_process	11631	108	280/262	1	2.54	0.92493	1	comp425731_c0_seq1
GO:0048864	stem cell development	biological_process	11631	109	280/262	1	2.57	0.92671	1	comp164465_c0_seq1
GO:0055002	striated muscle cell development	biological_process	11631	109	280/262	1	2.57	0.92671	1	comp425731_c0_seq1
GO:0042175	nuclear outer membrane-endoplasmic reticulum membrane network	cellular_component	11631	503	280/262	1	12.24	0.92811	1	comp20723_c0_seq1,comp23227_c0_seq1,comp243794_c0_seq1,comp246820_c0_seq1,comp27002_c0_seq1,comp28307_c0_seq6,comp31112_c0_seq2,comp432058_c0_seq1
GO:0023061	signal release	biological_process	11631	110	280/262	1	2.59	0.92846	1	comp23402_c0_seq1
GO:0007399	nervous system development	biological_process	11631	1022	280/262	1	24.07	0.92925	1	comp17260_c0_seq1,comp19276_c0_seq1,comp20519_c0_seq1,comp21616_c0_seq1,comp22761_c0_seq1,comp23049_c0_seq1,comp24358_c0_seq1,comp246820_c0_seq1,comp247569_c0_seq1,comp27266_c0_seq1,comp28390_c0_seq1,comp288671_c0_seq1,comp28891_c0_seq1,comp30265_c0_seq1,comp31394_c0_seq2,comp425731_c0_seq1,comp545919_c0_seq1,comp550428_c0_seq1
GO:0031324	negative regulation of cellular metabolic process	biological_process	11631	573	280/262	1	13.5	0.92955	1	comp21616_c0_seq1,comp22761_c0_seq1,comp23049_c0_seq1,comp23402_c0_seq1,comp24358_c0_seq1,comp30265_c0_seq1,comp31734_c0_seq1,comp425731_c0_seq1,comp9698_c0_seq1
GO:0043005	neuron projection	cellular_component	11631	293	280/262	1	7.13	0.93004	1	comp21616_c0_seq1,comp22761_c0_seq1,comp23049_c0_seq1,comp28433_c0_seq1
GO:0071310	cellular response to organic substance	biological_process	11631	471	280/262	1	11.09	0.9325	1	comp14086_c0_seq1,comp198169_c0_seq1,comp24417_c0_seq1,comp27266_c0_seq1,comp27938_c0_seq2,comp28433_c0_seq1,comp425731_c0_seq1
GO:0035107	appendage morphogenesis	biological_process	11631	183	280/262	1	4.31	0.93279	1	comp12743_c0_seq1,comp259705_c0_seq1
GO:0060537	muscle tissue development	biological_process	11631	113	280/262	1	2.66	0.93346	1	comp425731_c0_seq1
GO:0006412	translation	biological_process	11631	306	280/262	1	7.21	0.93385	1	comp13676_c0_seq1,comp223443_c0_seq1,comp31505_c0_seq1,comp31506_c0_seq1
GO:0005815	microtubule organizing center	cellular_component	11631	239	280/262	1	5.81	0.93386	1	comp16254_c0_seq1,comp22670_c0_seq1,comp229928_c0_seq1
GO:0044764	multi-organism cellular process	biological_process	11631	184	280/262	1	4.33	0.9341	1	comp121968_c0_seq1,comp750_c0_seq1
GO:0031175	neuron projection development	biological_process	11631	419	280/262	1	9.87	0.93444	1	comp21616_c0_seq1,comp22761_c0_seq1,comp23049_c0_seq1,comp246820_c0_seq1,comp28891_c0_seq1,comp31394_c0_seq2
GO:0010605	negative regulation of macromolecule metabolic process	biological_process	11631	631	280/262	1	14.86	0.9346	1	comp21616_c0_seq1,comp22761_c0_seq1,comp23049_c0_seq1,comp23402_c0_seq1,comp24358_c0_seq1,comp247380_c0_seq1,comp26927_c0_seq1,comp30265_c0_seq1,comp425731_c0_seq1,comp9698_c0_seq1
GO:0007178	transmembrane receptor protein serine/threonine kinase signaling pathway	biological_process	11631	114	280/262	1	2.69	0.93504	1	comp27938_c0_seq2
GO:0055001	muscle cell development	biological_process	11631	114	280/262	1	2.69	0.93504	1	comp425731_c0_seq1
GO:0006812	cation transport	biological_process	11631	250	280/262	1	5.89	0.93751	1	comp23402_c0_seq1,comp28433_c0_seq1,comp420415_c0_seq1
GO:0060541	respiratory system development	biological_process	11631	187	280/262	1	4.4	0.9379	1	comp17260_c0_seq1,comp20519_c0_seq1
GO:0010604	positive regulation of macromolecule metabolic process	biological_process	11631	738	280/262	1	17.38	0.93806	1	comp12743_c0_seq1,comp13676_c0_seq1,comp23402_c0_seq1,comp24059_c0_seq3,comp24358_c0_seq1,comp259705_c0_seq1,comp27938_c0_seq2,comp288671_c0_seq1,comp30265_c0_seq1,comp425731_c0_seq1,comp545919_c0_seq1,comp550428_c0_seq1
GO:0048193	Golgi vesicle transport	biological_process	11631	116	280/262	1	2.73	0.9381	1	comp2487_c0_seq1
GO:0035239	tube morphogenesis	biological_process	11631	188	280/262	1	4.43	0.93912	1	comp17260_c0_seq1,comp20519_c0_seq1
GO:0048736	appendage development	biological_process	11631	188	280/262	1	4.43	0.93912	1	comp12743_c0_seq1,comp259705_c0_seq1
GO:0065007	biological regulation	biological_process	11631	4454	280/262	1	104.92	0.93974	1	comp103152_c0_seq1,comp110527_c0_seq1,comp11381_c0_seq1,comp121968_c0_seq1,comp125020_c0_seq1,comp12743_c0_seq1,comp133729_c0_seq1,comp13676_c0_seq1,comp13686_c0_seq1,comp13938_c0_seq1,comp14086_c0_seq1,comp143500_c0_seq1,comp14624_c0_seq1,comp15360_c0_seq1,comp15485_c0_seq2,comp158003_c0_seq1,comp16354_c0_seq1,comp170912_c0_seq1,comp17260_c0_seq1,comp17263_c0_seq2,comp18541_c0_seq2,comp189037_c0…
GO:0005912	adherens junction	cellular_component	11631	116	280/262	1	2.82	0.94353	1	comp164465_c0_seq1
GO:0043066	negative regulation of apoptotic process	biological_process	11631	192	280/262	1	4.52	0.94378	1	comp24059_c0_seq3,comp6576_c0_seq1
GO:0004871	signal transducer activity	molecular_function	11631	449	280/262	1	11.44	0.94433	1	comp110527_c0_seq1,comp11381_c0_seq1,comp23977_c0_seq2,comp27832_c0_seq1,comp28433_c0_seq1,comp420415_c0_seq1,comp425731_c0_seq1
GO:0060089	molecular transducer activity	molecular_function	11631	449	280/262	1	11.44	0.94433	1	comp110527_c0_seq1,comp11381_c0_seq1,comp23977_c0_seq2,comp27832_c0_seq1,comp28433_c0_seq1,comp420415_c0_seq1,comp425731_c0_seq1
GO:0002009	morphogenesis of an epithelium	biological_process	11631	317	280/262	1	7.47	0.94456	1	comp10510_c0_seq1,comp17260_c0_seq1,comp20519_c0_seq1,comp2487_c0_seq1
GO:0000793	condensed chromosome	cellular_component	11631	117	280/262	1	2.85	0.94492	1	comp23900_c0_seq1
GO:0019725	cellular homeostasis	biological_process	11631	194	280/262	1	4.57	0.94598	1	comp23227_c0_seq1,comp23402_c0_seq1
GO:0070161	anchoring junction	cellular_component	11631	118	280/262	1	2.87	0.94627	1	comp164465_c0_seq1
GO:0097458	neuron part	cellular_component	11631	366	280/262	1	8.9	0.94701	1	comp21616_c0_seq1,comp22761_c0_seq1,comp23049_c0_seq1,comp23227_c0_seq1,comp28433_c0_seq1
GO:0015672	monovalent inorganic cation transport	biological_process	11631	123	280/262	1	2.9	0.94773	1	comp420415_c0_seq1
GO:0031325	positive regulation of cellular metabolic process	biological_process	11631	805	280/262	1	18.96	0.94827	1	comp12743_c0_seq1,comp13676_c0_seq1,comp15485_c0_seq2,comp23402_c0_seq1,comp24059_c0_seq3,comp24358_c0_seq1,comp259705_c0_seq1,comp27938_c0_seq2,comp288671_c0_seq1,comp30265_c0_seq1,comp425731_c0_seq1,comp545919_c0_seq1,comp550428_c0_seq1
GO:0044454	nuclear chromosome part	cellular_component	11631	120	280/262	1	2.92	0.94889	1	comp425731_c0_seq1
GO:0048666	neuron development	biological_process	11631	492	280/262	1	11.59	0.94907	1	comp21616_c0_seq1,comp22761_c0_seq1,comp23049_c0_seq1,comp246820_c0_seq1,comp27266_c0_seq1,comp28891_c0_seq1,comp31394_c0_seq2
GO:0006511	ubiquitin-dependent protein catabolic process	biological_process	11631	197	280/262	1	4.64	0.94913	1	comp27920_c0_seq1,comp31506_c0_seq1
GO:0006631	fatty acid metabolic process	biological_process	11631	197	280/262	1	4.64	0.94913	1	comp26179_c0_seq2,comp31237_c0_seq5
GO:0007292	female gamete generation	biological_process	11631	197	280/262	1	4.64	0.94913	1	comp15485_c0_seq2,comp9122_c0_seq1
GO:0030529	ribonucleoprotein complex	cellular_component	11631	477	280/262	1	11.6	0.94927	1	comp13676_c0_seq1,comp21616_c0_seq1,comp223443_c0_seq1,comp22761_c0_seq1,comp23049_c0_seq1,comp31505_c0_seq1,comp31506_c0_seq1
GO:0005694	chromosome	cellular_component	11631	479	280/262	1	11.65	0.95068	1	comp13669_c0_seq1,comp13885_c0_seq1,comp19138_c0_seq1,comp20666_c0_seq1,comp23900_c0_seq1,comp425731_c0_seq1,comp7473_c0_seq1
GO:0019941	modification-dependent protein catabolic process	biological_process	11631	199	280/262	1	4.69	0.95113	1	comp27920_c0_seq1,comp31506_c0_seq1
GO:0043069	negative regulation of programmed cell death	biological_process	11631	199	280/262	1	4.69	0.95113	1	comp24059_c0_seq3,comp6576_c0_seq1
GO:0005515	protein binding	molecular_function	11631	939	280/262	1	23.93	0.95297	1	comp158003_c0_seq1,comp189037_c0_seq1,comp24059_c0_seq3,comp242634_c0_seq1,comp26927_c0_seq1,comp27489_c0_seq1,comp27938_c0_seq2,comp28390_c0_seq1,comp288671_c0_seq1,comp289717_c0_seq1,comp298801_c0_seq1,comp323435_c0_seq1,comp3511_c0_seq1,comp356715_c0_seq1,comp425731_c0_seq1,comp550428_c0_seq1,comp8955_c0_seq2
GO:0043632	modification-dependent macromolecule catabolic process	biological_process	11631	201	280/262	1	4.73	0.95306	1	comp27920_c0_seq1,comp31506_c0_seq1
GO:0060548	negative regulation of cell death	biological_process	11631	208	280/262	1	4.9	0.95925	1	comp24059_c0_seq3,comp6576_c0_seq1
GO:0006302	double-strand break repair	biological_process	11631	134	280/262	1	3.16	0.95993	1	comp18505_c0_seq1
GO:0005096	GTPase activator activity	molecular_function	11631	124	280/262	1	3.16	0.96012	1	comp425731_c0_seq1
GO:0005198	structural molecule activity	molecular_function	11631	369	280/262	1	9.4	0.96177	1	comp13676_c0_seq1,comp223443_c0_seq1,comp31304_c0_seq2,comp31505_c0_seq1,comp31506_c0_seq1
GO:0005774	vacuolar membrane	cellular_component	11631	132	280/262	1	3.21	0.96211	1	comp20329_c0_seq1
GO:0022603	regulation of anatomical structure morphogenesis	biological_process	11631	278	280/262	1	6.55	0.96211	1	comp15485_c0_seq2,comp27938_c0_seq2,comp28433_c0_seq1
GO:0051603	proteolysis involved in cellular protein catabolic process	biological_process	11631	212	280/262	1	4.99	0.96243	1	comp27920_c0_seq1,comp31506_c0_seq1
GO:1902582	single-organism intracellular transport	biological_process	11631	458	280/262	1	10.79	0.96259	1	comp21616_c0_seq1,comp22761_c0_seq1,comp23049_c0_seq1,comp23402_c0_seq1,comp246820_c0_seq1,comp2487_c0_seq1
GO:0006996	organelle organization	biological_process	11631	1478	280/262	1	34.82	0.96308	1	comp114851_c0_seq1,comp13669_c0_seq1,comp13885_c0_seq1,comp19138_c0_seq1,comp19307_c0_seq1,comp20329_c0_seq1,comp20666_c0_seq1,comp23000_c0_seq1,comp23818_c0_seq1,comp23900_c0_seq1,comp25649_c0_seq1,comp25716_c0_seq1,comp27169_c0_seq1,comp27266_c0_seq1,comp27926_c0_seq1,comp28317_c0_seq2,comp28891_c0_seq1,comp29599_c0_seq1,comp30055_c0_seq1,comp30112_c0_seq5,comp30231_c0_seq1,comp337640_c0_seq1,c…
GO:0044257	cellular protein catabolic process	biological_process	11631	215	280/262	1	5.06	0.96465	1	comp27920_c0_seq1,comp31506_c0_seq1
GO:0004190	aspartic-type endopeptidase activity	molecular_function	11631	129	280/262	1	3.29	0.96501	1	comp116005_c0_seq1
GO:0070001	aspartic-type peptidase activity	molecular_function	11631	129	280/262	1	3.29	0.96501	1	comp116005_c0_seq1
GO:0044444	cytoplasmic part	cellular_component	11631	3737	280/262	1	90.92	0.96568	1	comp105515_c0_seq1,comp114216_c0_seq1,comp122444_c0_seq1,comp125020_c0_seq1,comp12743_c0_seq1,comp133403_c0_seq1,comp13676_c0_seq1,comp16254_c0_seq1,comp16354_c0_seq1,comp164465_c0_seq1,comp17260_c0_seq1,comp189037_c0_seq1,comp19621_c0_seq1,comp199008_c0_seq1,comp20329_c0_seq1,comp20378_c0_seq1,comp20433_c0_seq1,comp20519_c0_seq1,comp20723_c0_seq1,comp21616_c0_seq1,comp21759_c0_seq1,comp223443_c0…
GO:0045944	positive regulation of transcription from RNA polymerase II promoter	biological_process	11631	284	280/262	1	6.69	0.96604	1	comp288671_c0_seq1,comp545919_c0_seq1,comp550428_c0_seq1
GO:0051052	regulation of DNA metabolic process	biological_process	11631	141	280/262	1	3.32	0.96617	1	comp23402_c0_seq1
GO:0009893	positive regulation of metabolic process	biological_process	11631	843	280/262	1	19.86	0.96644	1	comp12743_c0_seq1,comp13676_c0_seq1,comp15485_c0_seq2,comp23402_c0_seq1,comp24059_c0_seq3,comp24358_c0_seq1,comp259705_c0_seq1,comp27938_c0_seq2,comp288671_c0_seq1,comp30265_c0_seq1,comp425731_c0_seq1,comp545919_c0_seq1,comp550428_c0_seq1
GO:0006461	protein complex assembly	biological_process	11631	471	280/262	1	11.09	0.96919	1	comp13669_c0_seq1,comp13885_c0_seq1,comp19138_c0_seq1,comp20666_c0_seq1,comp23900_c0_seq1,comp7473_c0_seq1
GO:0004872	receptor activity	molecular_function	11631	384	280/262	1	9.79	0.9704	1	comp18541_c0_seq2,comp21114_c0_seq3,comp23227_c0_seq1,comp29503_c0_seq1,comp9122_c0_seq1
GO:0070271	protein complex biogenesis	biological_process	11631	474	280/262	1	11.17	0.97055	1	comp13669_c0_seq1,comp13885_c0_seq1,comp19138_c0_seq1,comp20666_c0_seq1,comp23900_c0_seq1,comp7473_c0_seq1
GO:0044772	mitotic cell cycle phase transition	biological_process	11631	147	280/262	1	3.46	0.97075	1	comp425731_c0_seq1
GO:0030016	myofibril	cellular_component	11631	143	280/262	1	3.48	0.97121	1	comp133403_c0_seq1
GO:0042592	homeostatic process	biological_process	11631	417	280/262	1	9.82	0.97125	1	comp125020_c0_seq1,comp23227_c0_seq1,comp23402_c0_seq1,comp24059_c0_seq3,comp29503_c0_seq1
GO:0007600	sensory perception	biological_process	11631	148	280/262	1	3.49	0.97145	1	comp23227_c0_seq1
GO:0044770	cell cycle phase transition	biological_process	11631	148	280/262	1	3.49	0.97145	1	comp425731_c0_seq1
GO:0046907	intracellular transport	biological_process	11631	593	280/262	1	13.97	0.97298	1	comp21616_c0_seq1,comp22408_c0_seq1,comp22761_c0_seq1,comp23049_c0_seq1,comp23402_c0_seq1,comp246820_c0_seq1,comp2487_c0_seq1,comp27489_c0_seq1
GO:0045177	apical part of cell	cellular_component	11631	146	280/262	1	3.55	0.97329	1	comp9698_c0_seq1
GO:0044093	positive regulation of molecular function	biological_process	11631	361	280/262	1	8.5	0.97341	1	comp13676_c0_seq1,comp24059_c0_seq3,comp27266_c0_seq1,comp27938_c0_seq2
GO:0048729	tissue morphogenesis	biological_process	11631	363	280/262	1	8.55	0.97431	1	comp10510_c0_seq1,comp17260_c0_seq1,comp20519_c0_seq1,comp2487_c0_seq1
GO:0043292	contractile fiber	cellular_component	11631	148	280/262	1	3.6	0.9746	1	comp133403_c0_seq1
GO:0005875	microtubule associated complex	cellular_component	11631	224	280/262	1	5.45	0.97468	1	comp24203_c0_seq1,comp31506_c0_seq1
GO:0019953	sexual reproduction	biological_process	11631	425	280/262	1	10.01	0.97472	1	comp15485_c0_seq2,comp27832_c0_seq1,comp350707_c0_seq1,comp425731_c0_seq1,comp9122_c0_seq1
GO:0050877	neurological system process	biological_process	11631	300	280/262	1	7.07	0.97473	1	comp23227_c0_seq1,comp28891_c0_seq1,comp425731_c0_seq1
GO:0051276	chromosome organization	biological_process	11631	485	280/262	1	11.42	0.9751	1	comp13669_c0_seq1,comp13885_c0_seq1,comp19138_c0_seq1,comp20666_c0_seq1,comp23900_c0_seq1,comp7473_c0_seq1
GO:0048513	organ development	biological_process	11631	1277	280/262	1	30.08	0.97574	1	comp10510_c0_seq1,comp125020_c0_seq1,comp12743_c0_seq1,comp15485_c0_seq2,comp164465_c0_seq1,comp17260_c0_seq1,comp189037_c0_seq1,comp198169_c0_seq1,comp20519_c0_seq1,comp21616_c0_seq1,comp22761_c0_seq1,comp23049_c0_seq1,comp24059_c0_seq3,comp242634_c0_seq1,comp2487_c0_seq1,comp259705_c0_seq1,comp27266_c0_seq1,comp27938_c0_seq2,comp28390_c0_seq1,comp323435_c0_seq1,comp425731_c0_seq1
GO:0007283	spermatogenesis	biological_process	11631	155	280/262	1	3.65	0.9759	1	comp15485_c0_seq2
GO:0048232	male gamete generation	biological_process	11631	155	280/262	1	3.65	0.9759	1	comp15485_c0_seq2
GO:0004721	phosphoprotein phosphatase activity	molecular_function	11631	145	280/262	1	3.7	0.97699	1	comp20329_c0_seq1
GO:0005506	iron ion binding	molecular_function	11631	145	280/262	1	3.7	0.97699	1	comp125020_c0_seq1
GO:0030695	GTPase regulator activity	molecular_function	11631	145	280/262	1	3.7	0.97699	1	comp425731_c0_seq1
GO:0051345	positive regulation of hydrolase activity	biological_process	11631	158	280/262	1	3.72	0.97759	1	comp27266_c0_seq1
GO:0048598	embryonic morphogenesis	biological_process	11631	309	280/262	1	7.28	0.97865	1	comp10510_c0_seq1,comp12743_c0_seq1,comp259705_c0_seq1
GO:0060589	nucleoside-triphosphatase regulator activity	molecular_function	11631	149	280/262	1	3.8	0.97928	1	comp425731_c0_seq1
GO:0003774	motor activity	molecular_function	11631	150	280/262	1	3.82	0.97982	1	comp133403_c0_seq1
GO:0022008	neurogenesis	biological_process	11631	729	280/262	1	17.17	0.98101	1	comp17260_c0_seq1,comp19276_c0_seq1,comp20519_c0_seq1,comp21616_c0_seq1,comp22761_c0_seq1,comp23049_c0_seq1,comp246820_c0_seq1,comp27266_c0_seq1,comp28891_c0_seq1,comp31394_c0_seq2
GO:0000003	reproduction	biological_process	11631	618	280/262	1	14.56	0.98104	1	comp15485_c0_seq2,comp17260_c0_seq1,comp20519_c0_seq1,comp247569_c0_seq1,comp27832_c0_seq1,comp350707_c0_seq1,comp425731_c0_seq1,comp9122_c0_seq1
GO:0090066	regulation of anatomical structure size	biological_process	11631	165	280/262	1	3.89	0.98109	1	comp28390_c0_seq1
GO:0008509	anion transmembrane transporter activity	molecular_function	11631	153	280/262	1	3.9	0.98134	1	comp289717_c0_seq1
GO:0010927	cellular component assembly involved in morphogenesis	biological_process	11631	166	280/262	1	3.91	0.98154	1	comp350707_c0_seq1
GO:0016604	nuclear body	cellular_component	11631	162	280/262	1	3.94	0.98211	1	comp425731_c0_seq1
GO:0080135	regulation of cellular response to stress	biological_process	11631	168	280/262	1	3.96	0.98242	1	comp425731_c0_seq1
GO:0030030	cell projection organization	biological_process	11631	568	280/262	1	13.38	0.98295	1	comp21616_c0_seq1,comp22670_c0_seq1,comp22761_c0_seq1,comp23049_c0_seq1,comp246820_c0_seq1,comp28891_c0_seq1,comp31394_c0_seq2
GO:1902589	single-organism organelle organization	biological_process	11631	1005	280/262	1	23.67	0.98316	1	comp114851_c0_seq1,comp19307_c0_seq1,comp23000_c0_seq1,comp23818_c0_seq1,comp25649_c0_seq1,comp25716_c0_seq1,comp27169_c0_seq1,comp28317_c0_seq2,comp28891_c0_seq1,comp29599_c0_seq1,comp30055_c0_seq1,comp30112_c0_seq5,comp30231_c0_seq1,comp337640_c0_seq1,comp5742_c0_seq1
GO:0044699	single-organism process	biological_process	11631	6666	280/262	1	157.02	0.98322	1	comp103152_c0_seq1,comp10510_c0_seq1,comp110095_c0_seq1,comp110527_c0_seq1,comp11381_c0_seq1,comp114851_c0_seq1,comp12124_c0_seq1,comp121968_c0_seq1,comp125020_c0_seq1,comp12743_c0_seq1,comp133729_c0_seq1,comp13676_c0_seq1,comp14086_c0_seq1,comp14272_c0_seq1,comp143500_c0_seq1,comp14624_c0_seq1,comp15360_c0_seq1,comp15485_c0_seq2,comp158003_c0_seq1,comp16254_c0_seq1,comp16354_c0_seq1,comp164465_c…
GO:0048568	embryonic organ development	biological_process	11631	171	280/262	1	4.03	0.98365	1	comp10510_c0_seq1
GO:0015031	protein transport	biological_process	11631	687	280/262	1	16.18	0.9842	1	comp133729_c0_seq1,comp21616_c0_seq1,comp22408_c0_seq1,comp22761_c0_seq1,comp23049_c0_seq1,comp23402_c0_seq1,comp24059_c0_seq3,comp27938_c0_seq2,comp28433_c0_seq1
GO:0009146	purine nucleoside triphosphate catabolic process	biological_process	11631	326	280/262	1	7.68	0.98453	1	comp288671_c0_seq1,comp545919_c0_seq1,comp550428_c0_seq1
GO:0009203	ribonucleoside triphosphate catabolic process	biological_process	11631	326	280/262	1	7.68	0.98453	1	comp288671_c0_seq1,comp545919_c0_seq1,comp550428_c0_seq1
GO:0009207	purine ribonucleoside triphosphate catabolic process	biological_process	11631	326	280/262	1	7.68	0.98453	1	comp288671_c0_seq1,comp545919_c0_seq1,comp550428_c0_seq1
GO:0032504	multicellular organism reproduction	biological_process	11631	458	280/262	1	10.79	0.98532	1	comp15485_c0_seq2,comp17260_c0_seq1,comp20519_c0_seq1,comp247569_c0_seq1,comp9122_c0_seq1
GO:0009144	purine nucleoside triphosphate metabolic process	biological_process	11631	397	280/262	1	9.35	0.98584	1	comp23402_c0_seq1,comp288671_c0_seq1,comp545919_c0_seq1,comp550428_c0_seq1
GO:0048477	oogenesis	biological_process	11631	177	280/262	1	4.17	0.98587	1	comp9122_c0_seq1
GO:0009143	nucleoside triphosphate catabolic process	biological_process	11631	331	280/262	1	7.8	0.98594	1	comp288671_c0_seq1,comp545919_c0_seq1,comp550428_c0_seq1
GO:0071495	cellular response to endogenous stimulus	biological_process	11631	261	280/262	1	6.15	0.9864	1	comp27938_c0_seq2,comp28433_c0_seq1
GO:0006152	purine nucleoside catabolic process	biological_process	11631	333	280/262	1	7.84	0.98647	1	comp288671_c0_seq1,comp545919_c0_seq1,comp550428_c0_seq1
GO:0042454	ribonucleoside catabolic process	biological_process	11631	333	280/262	1	7.84	0.98647	1	comp288671_c0_seq1,comp545919_c0_seq1,comp550428_c0_seq1
GO:0046130	purine ribonucleoside catabolic process	biological_process	11631	333	280/262	1	7.84	0.98647	1	comp288671_c0_seq1,comp545919_c0_seq1,comp550428_c0_seq1
GO:0007517	muscle organ development	biological_process	11631	179	280/262	1	4.22	0.98654	1	comp425731_c0_seq1
GO:0044267	cellular protein metabolic process	biological_process	11631	1631	280/262	1	38.42	0.98675	1	comp13676_c0_seq1,comp158003_c0_seq1,comp16354_c0_seq1,comp189037_c0_seq1,comp19276_c0_seq1,comp20723_c0_seq1,comp223443_c0_seq1,comp23402_c0_seq1,comp24059_c0_seq3,comp242634_c0_seq1,comp24358_c0_seq1,comp27489_c0_seq1,comp27920_c0_seq1,comp27938_c0_seq2,comp288671_c0_seq1,comp28891_c0_seq1,comp298801_c0_seq1,comp30265_c0_seq1,comp31505_c0_seq1,comp31506_c0_seq1,comp323435_c0_seq1,comp3511_c0_se…
GO:0044711	single-organism biosynthetic process	biological_process	11631	700	280/262	1	16.49	0.98687	1	comp13676_c0_seq1,comp14086_c0_seq1,comp16254_c0_seq1,comp22670_c0_seq1,comp24358_c0_seq1,comp243794_c0_seq1,comp28307_c0_seq6,comp28433_c0_seq1,comp30265_c0_seq1
GO:0044430	cytoskeletal part	cellular_component	11631	736	280/262	1	17.91	0.98744	1	comp133403_c0_seq1,comp16254_c0_seq1,comp22670_c0_seq1,comp229928_c0_seq1,comp24059_c0_seq3,comp24203_c0_seq1,comp27489_c0_seq1,comp298801_c0_seq1,comp31506_c0_seq1,comp8955_c0_seq2
GO:0009141	nucleoside triphosphate metabolic process	biological_process	11631	406	280/262	1	9.56	0.98795	1	comp23402_c0_seq1,comp288671_c0_seq1,comp545919_c0_seq1,comp550428_c0_seq1
GO:0009164	nucleoside catabolic process	biological_process	11631	339	280/262	1	7.99	0.98795	1	comp288671_c0_seq1,comp545919_c0_seq1,comp550428_c0_seq1
GO:1901658	glycosyl compound catabolic process	biological_process	11631	340	280/262	1	8.01	0.98818	1	comp288671_c0_seq1,comp545919_c0_seq1,comp550428_c0_seq1
GO:0003682	chromatin binding	molecular_function	11631	172	280/262	1	4.38	0.98867	1	comp23900_c0_seq1
GO:0050662	coenzyme binding	molecular_function	11631	172	280/262	1	4.38	0.98867	1	comp24203_c0_seq1
GO:0045893	positive regulation of transcription, DNA-templated	biological_process	11631	410	280/262	1	9.66	0.98879	1	comp288671_c0_seq1,comp425731_c0_seq1,comp545919_c0_seq1,comp550428_c0_seq1
GO:0009154	purine ribonucleotide catabolic process	biological_process	11631	343	280/262	1	8.08	0.98884	1	comp288671_c0_seq1,comp545919_c0_seq1,comp550428_c0_seq1
GO:0009261	ribonucleotide catabolic process	biological_process	11631	343	280/262	1	8.08	0.98884	1	comp288671_c0_seq1,comp545919_c0_seq1,comp550428_c0_seq1
GO:0006195	purine nucleotide catabolic process	biological_process	11631	344	280/262	1	8.1	0.98906	1	comp288671_c0_seq1,comp545919_c0_seq1,comp550428_c0_seq1
GO:0045184	establishment of protein localization	biological_process	11631	713	280/262	1	16.8	0.98912	1	comp133729_c0_seq1,comp21616_c0_seq1,comp22408_c0_seq1,comp22761_c0_seq1,comp23049_c0_seq1,comp23402_c0_seq1,comp24059_c0_seq3,comp27938_c0_seq2,comp28433_c0_seq1
GO:0061061	muscle structure development	biological_process	11631	274	280/262	1	6.45	0.98967	1	comp284784_c0_seq1,comp425731_c0_seq1
GO:0072523	purine-containing compound catabolic process	biological_process	11631	347	280/262	1	8.17	0.98968	1	comp288671_c0_seq1,comp545919_c0_seq1,comp550428_c0_seq1
GO:0098589	membrane region	cellular_component	11631	750	280/262	1	18.25	0.98975	1	comp14086_c0_seq1,comp20723_c0_seq1,comp23227_c0_seq1,comp243794_c0_seq1,comp246820_c0_seq1,comp27002_c0_seq1,comp28307_c0_seq6,comp31112_c0_seq2,comp31394_c0_seq2,comp432058_c0_seq1
GO:1901137	carbohydrate derivative biosynthetic process	biological_process	11631	348	280/262	1	8.2	0.98988	1	comp20723_c0_seq1,comp23402_c0_seq1,comp425731_c0_seq1
GO:0065003	macromolecular complex assembly	biological_process	11631	546	280/262	1	12.86	0.99055	1	comp13669_c0_seq1,comp13885_c0_seq1,comp19138_c0_seq1,comp20666_c0_seq1,comp23900_c0_seq1,comp7473_c0_seq1
GO:0030182	neuron differentiation	biological_process	11631	608	280/262	1	14.32	0.99081	1	comp21616_c0_seq1,comp22761_c0_seq1,comp23049_c0_seq1,comp246820_c0_seq1,comp27266_c0_seq1,comp28891_c0_seq1,comp31394_c0_seq2
GO:1901566	organonitrogen compound biosynthetic process	biological_process	11631	355	280/262	1	8.36	0.99117	1	comp14086_c0_seq1,comp24358_c0_seq1,comp30265_c0_seq1
GO:0090305	nucleic acid phosphodiester bond hydrolysis	biological_process	11631	282	280/262	1	6.64	0.99129	1	comp29863_c0_seq1,comp29863_c1_seq1
GO:1902680	positive regulation of RNA biosynthetic process	biological_process	11631	424	280/262	1	9.99	0.99131	1	comp288671_c0_seq1,comp425731_c0_seq1,comp545919_c0_seq1,comp550428_c0_seq1
GO:0010608	posttranscriptional regulation of gene expression	biological_process	11631	199	280/262	1	4.69	0.99173	1	comp19276_c0_seq1
GO:0006091	generation of precursor metabolites and energy	biological_process	11631	200	280/262	1	4.71	0.99192	1	comp24203_c0_seq1
GO:0006811	ion transport	biological_process	11631	360	280/262	1	8.48	0.99199	1	comp23402_c0_seq1,comp28433_c0_seq1,comp420415_c0_seq1
GO:0008104	protein localization	biological_process	11631	905	280/262	1	21.32	0.99228	1	comp133729_c0_seq1,comp21616_c0_seq1,comp22408_c0_seq1,comp22761_c0_seq1,comp23049_c0_seq1,comp23402_c0_seq1,comp24059_c0_seq3,comp27938_c0_seq2,comp28433_c0_seq1,comp288671_c0_seq1,comp545919_c0_seq1,comp550428_c0_seq1
GO:0051254	positive regulation of RNA metabolic process	biological_process	11631	431	280/262	1	10.15	0.99235	1	comp288671_c0_seq1,comp425731_c0_seq1,comp545919_c0_seq1,comp550428_c0_seq1
GO:0009166	nucleotide catabolic process	biological_process	11631	363	280/262	1	8.55	0.99245	1	comp288671_c0_seq1,comp545919_c0_seq1,comp550428_c0_seq1
GO:0009653	anatomical structure morphogenesis	biological_process	11631	1280	280/262	1	30.15	0.99251	1	comp10510_c0_seq1,comp12743_c0_seq1,comp15485_c0_seq2,comp164465_c0_seq1,comp17260_c0_seq1,comp198169_c0_seq1,comp20519_c0_seq1,comp21616_c0_seq1,comp22670_c0_seq1,comp24059_c0_seq3,comp2487_c0_seq1,comp259705_c0_seq1,comp27938_c0_seq2,comp28433_c0_seq1,comp284784_c0_seq1,comp28891_c0_seq1,comp31394_c0_seq2,comp350707_c0_seq1,comp9698_c0_seq1
GO:0010564	regulation of cell cycle process	biological_process	11631	205	280/262	1	4.83	0.99285	1	comp425731_c0_seq1
GO:0010628	positive regulation of gene expression	biological_process	11631	435	280/262	1	10.25	0.9929	1	comp288671_c0_seq1,comp425731_c0_seq1,comp545919_c0_seq1,comp550428_c0_seq1
GO:0007409	axonogenesis	biological_process	11631	293	280/262	1	6.9	0.99312	1	comp28891_c0_seq1,comp31394_c0_seq2
GO:0044281	small molecule metabolic process	biological_process	11631	1442	280/262	1	33.97	0.99319	1	comp14086_c0_seq1,comp143500_c0_seq1,comp16254_c0_seq1,comp22408_c0_seq1,comp22670_c0_seq1,comp23402_c0_seq1,comp24203_c0_seq1,comp24358_c0_seq1,comp243794_c0_seq1,comp24510_c0_seq1,comp26179_c0_seq2,comp27926_c0_seq1,comp28307_c0_seq6,comp28433_c0_seq1,comp288671_c0_seq1,comp30012_c0_seq2,comp30265_c0_seq1,comp31237_c0_seq5,comp31734_c0_seq1,comp545919_c0_seq1,comp550428_c0_seq1,comp562175_c0_se…
GO:1901292	nucleoside phosphate catabolic process	biological_process	11631	369	280/262	1	8.69	0.99329	1	comp288671_c0_seq1,comp545919_c0_seq1,comp550428_c0_seq1
GO:0045935	positive regulation of nucleobase-containing compound metabolic process	biological_process	11631	506	280/262	1	11.92	0.99357	1	comp23402_c0_seq1,comp288671_c0_seq1,comp425731_c0_seq1,comp545919_c0_seq1,comp550428_c0_seq1
GO:0098590	plasma membrane region	cellular_component	11631	203	280/262	1	4.94	0.99361	1	comp31394_c0_seq2
GO:0048609	multicellular organismal reproductive process	biological_process	11631	442	280/262	1	10.41	0.99376	1	comp15485_c0_seq2,comp17260_c0_seq1,comp20519_c0_seq1,comp9122_c0_seq1
GO:0035295	tube development	biological_process	11631	301	280/262	1	7.09	0.99421	1	comp17260_c0_seq1,comp20519_c0_seq1
GO:0042995	cell projection	cellular_component	11631	619	280/262	1	15.06	0.99436	1	comp21616_c0_seq1,comp22761_c0_seq1,comp23049_c0_seq1,comp243794_c0_seq1,comp246820_c0_seq1,comp28307_c0_seq6,comp28433_c0_seq1
GO:0031967	organelle envelope	cellular_component	11631	498	280/262	1	12.12	0.99439	1	comp27266_c0_seq1,comp27926_c0_seq1,comp28891_c0_seq1,comp425731_c0_seq1,comp562175_c0_seq1
GO:0007411	axon guidance	biological_process	11631	217	280/262	1	5.11	0.99466	1	comp31394_c0_seq2
GO:0071705	nitrogen compound transport	biological_process	11631	217	280/262	1	5.11	0.99466	1	comp23402_c0_seq1
GO:0097485	neuron projection guidance	biological_process	11631	220	280/262	1	5.18	0.99504	1	comp31394_c0_seq2
GO:0048699	generation of neurons	biological_process	11631	648	280/262	1	15.26	0.99517	1	comp21616_c0_seq1,comp22761_c0_seq1,comp23049_c0_seq1,comp246820_c0_seq1,comp27266_c0_seq1,comp28891_c0_seq1,comp31394_c0_seq2
GO:0060284	regulation of cell development	biological_process	11631	223	280/262	1	5.25	0.99539	1	comp425731_c0_seq1
GO:0031975	envelope	cellular_component	11631	510	280/262	1	12.41	0.9955	1	comp27266_c0_seq1,comp27926_c0_seq1,comp28891_c0_seq1,comp425731_c0_seq1,comp562175_c0_seq1
GO:0051173	positive regulation of nitrogen compound metabolic process	biological_process	11631	527	280/262	1	12.41	0.99557	1	comp23402_c0_seq1,comp288671_c0_seq1,comp425731_c0_seq1,comp545919_c0_seq1,comp550428_c0_seq1
GO:0000904	cell morphogenesis involved in differentiation	biological_process	11631	390	280/262	1	9.19	0.99559	1	comp164465_c0_seq1,comp28891_c0_seq1,comp31394_c0_seq2
GO:0010557	positive regulation of macromolecule biosynthetic process	biological_process	11631	463	280/262	1	10.91	0.99579	1	comp288671_c0_seq1,comp425731_c0_seq1,comp545919_c0_seq1,comp550428_c0_seq1
GO:0009205	purine ribonucleoside triphosphate metabolic process	biological_process	11631	395	280/262	1	9.3	0.99601	1	comp288671_c0_seq1,comp545919_c0_seq1,comp550428_c0_seq1
GO:0009199	ribonucleoside triphosphate metabolic process	biological_process	11631	397	280/262	1	9.35	0.99616	1	comp288671_c0_seq1,comp545919_c0_seq1,comp550428_c0_seq1
GO:0007281	germ cell development	biological_process	11631	231	280/262	1	5.44	0.99621	1	comp9122_c0_seq1
GO:0005743	mitochondrial inner membrane	cellular_component	11631	224	280/262	1	5.45	0.99623	1	comp28891_c0_seq1
GO:0016192	vesicle-mediated transport	biological_process	11631	539	280/262	1	12.7	0.99643	1	comp246820_c0_seq1,comp2487_c0_seq1,comp27832_c0_seq1,comp350707_c0_seq1,comp425731_c0_seq1
GO:0048732	gland development	biological_process	11631	239	280/262	1	5.63	0.99688	1	comp15485_c0_seq2
GO:0007423	sensory organ development	biological_process	11631	330	280/262	1	7.77	0.99692	1	comp12743_c0_seq1,comp259705_c0_seq1
GO:0031966	mitochondrial membrane	cellular_component	11631	320	280/262	1	7.79	0.99694	1	comp27266_c0_seq1,comp28891_c0_seq1
GO:1901701	cellular response to oxygen-containing compound	biological_process	11631	241	280/262	1	5.68	0.99703	1	comp27938_c0_seq2
GO:0019866	organelle inner membrane	cellular_component	11631	235	280/262	1	5.72	0.99714	1	comp28891_c0_seq1
GO:0006163	purine nucleotide metabolic process	biological_process	11631	485	280/262	1	11.42	0.99723	1	comp23402_c0_seq1,comp288671_c0_seq1,comp545919_c0_seq1,comp550428_c0_seq1
GO:0098588	bounding membrane of organelle	cellular_component	11631	1111	280/262	1	27.03	0.99727	1	comp20329_c0_seq1,comp20378_c0_seq1,comp20723_c0_seq1,comp23227_c0_seq1,comp23593_c0_seq1,comp24059_c0_seq3,comp243794_c0_seq1,comp24677_c0_seq1,comp246820_c0_seq1,comp27002_c0_seq1,comp28307_c0_seq6,comp28390_c0_seq1,comp31112_c0_seq2,comp432058_c0_seq1,comp97134_c0_seq1
GO:0006897	endocytosis	biological_process	11631	245	280/262	1	5.77	0.99731	1	comp246820_c0_seq1
GO:0048667	cell morphogenesis involved in neuron differentiation	biological_process	11631	338	280/262	1	7.96	0.99742	1	comp28891_c0_seq1,comp31394_c0_seq2
GO:0044283	small molecule biosynthetic process	biological_process	11631	251	280/262	1	5.91	0.99768	1	comp28433_c0_seq1
GO:0000280	nuclear division	biological_process	11631	344	280/262	1	8.1	0.99774	1	comp350707_c0_seq1,comp425731_c0_seq1
GO:0005740	mitochondrial envelope	cellular_component	11631	334	280/262	1	8.13	0.99777	1	comp27266_c0_seq1,comp28891_c0_seq1
GO:0000902	cell morphogenesis	biological_process	11631	566	280/262	1	13.33	0.99782	1	comp164465_c0_seq1,comp22670_c0_seq1,comp24059_c0_seq3,comp28891_c0_seq1,comp31394_c0_seq2
GO:0031328	positive regulation of cellular biosynthetic process	biological_process	11631	499	280/262	1	11.75	0.99788	1	comp288671_c0_seq1,comp425731_c0_seq1,comp545919_c0_seq1,comp550428_c0_seq1
GO:0072521	purine-containing compound metabolic process	biological_process	11631	501	280/262	1	11.8	0.99796	1	comp23402_c0_seq1,comp288671_c0_seq1,comp545919_c0_seq1,comp550428_c0_seq1
GO:0009891	positive regulation of biosynthetic process	biological_process	11631	505	280/262	1	11.9	0.99812	1	comp288671_c0_seq1,comp425731_c0_seq1,comp545919_c0_seq1,comp550428_c0_seq1
GO:0006281	DNA repair	biological_process	11631	353	280/262	1	8.32	0.99814	1	comp13676_c0_seq1,comp18505_c0_seq1
GO:0022412	cellular process involved in reproduction in multicellular organism	biological_process	11631	260	280/262	1	6.12	0.99814	1	comp9122_c0_seq1
GO:0048858	cell projection morphogenesis	biological_process	11631	433	280/262	1	10.2	0.99816	1	comp22670_c0_seq1,comp28891_c0_seq1,comp31394_c0_seq2
GO:0048037	cofactor binding	molecular_function	11631	241	280/262	1	6.14	0.99817	1	comp24203_c0_seq1
GO:0048285	organelle fission	biological_process	11631	355	280/262	1	8.36	0.99822	1	comp350707_c0_seq1,comp425731_c0_seq1
GO:0044765	single-organism transport	biological_process	11631	1233	280/262	1	29.04	0.99828	1	comp133729_c0_seq1,comp21616_c0_seq1,comp22761_c0_seq1,comp23049_c0_seq1,comp23402_c0_seq1,comp24059_c0_seq3,comp246820_c0_seq1,comp247569_c0_seq1,comp2487_c0_seq1,comp27832_c0_seq1,comp27938_c0_seq2,comp28433_c0_seq1,comp29503_c0_seq1,comp350707_c0_seq1,comp420415_c0_seq1,comp425731_c0_seq1
GO:0032990	cell part morphogenesis	biological_process	11631	439	280/262	1	10.34	0.99837	1	comp22670_c0_seq1,comp28891_c0_seq1,comp31394_c0_seq2
GO:0030054	cell junction	cellular_component	11631	426	280/262	1	10.36	0.99839	1	comp143500_c0_seq1,comp164465_c0_seq1,comp24559_c0_seq1
GO:0007276	gamete generation	biological_process	11631	360	280/262	1	8.48	0.99841	1	comp15485_c0_seq2,comp9122_c0_seq1
GO:0048812	neuron projection morphogenesis	biological_process	11631	361	280/262	1	8.5	0.99845	1	comp28891_c0_seq1,comp31394_c0_seq2
GO:0033554	cellular response to stress	biological_process	11631	716	280/262	1	16.87	0.99847	1	comp13676_c0_seq1,comp18505_c0_seq1,comp21616_c0_seq1,comp22761_c0_seq1,comp23049_c0_seq1,comp24059_c0_seq3,comp425731_c0_seq1
GO:0042278	purine nucleoside metabolic process	biological_process	11631	445	280/262	1	10.48	0.99856	1	comp288671_c0_seq1,comp545919_c0_seq1,comp550428_c0_seq1
GO:0046128	purine ribonucleoside metabolic process	biological_process	11631	445	280/262	1	10.48	0.99856	1	comp288671_c0_seq1,comp545919_c0_seq1,comp550428_c0_seq1
GO:0005856	cytoskeleton	cellular_component	11631	994	280/262	1	24.18	0.99864	1	comp133403_c0_seq1,comp16254_c0_seq1,comp19307_c0_seq1,comp22670_c0_seq1,comp229928_c0_seq1,comp24059_c0_seq3,comp24203_c0_seq1,comp25649_c0_seq1,comp27489_c0_seq1,comp298801_c0_seq1,comp31506_c0_seq1,comp8955_c0_seq2
GO:0008168	methyltransferase activity	molecular_function	11631	253	280/262	1	6.45	0.99867	1	comp28390_c0_seq1
GO:0016568	chromatin modification	biological_process	11631	275	280/262	1	6.48	0.99871	1	comp23900_c0_seq1
GO:0016741	transferase activity, transferring one-carbon groups	molecular_function	11631	256	280/262	1	6.52	0.99877	1	comp28390_c0_seq1
GO:0032989	cellular component morphogenesis	biological_process	11631	665	280/262	1	15.66	0.99879	1	comp164465_c0_seq1,comp22670_c0_seq1,comp24059_c0_seq3,comp28891_c0_seq1,comp31394_c0_seq2,comp350707_c0_seq1
GO:0009119	ribonucleoside metabolic process	biological_process	11631	456	280/262	1	10.74	0.99886	1	comp288671_c0_seq1,comp545919_c0_seq1,comp550428_c0_seq1
GO:0009117	nucleotide metabolic process	biological_process	11631	607	280/262	1	14.3	0.99898	1	comp23402_c0_seq1,comp288671_c0_seq1,comp31734_c0_seq1,comp545919_c0_seq1,comp550428_c0_seq1
GO:0018193	peptidyl-amino acid modification	biological_process	11631	285	280/262	1	6.71	0.99899	1	comp16354_c0_seq1
GO:0048468	cell development	biological_process	11631	985	280/262	1	23.2	0.99899	1	comp164465_c0_seq1,comp21616_c0_seq1,comp22761_c0_seq1,comp23049_c0_seq1,comp246820_c0_seq1,comp27266_c0_seq1,comp28891_c0_seq1,comp31394_c0_seq2,comp350707_c0_seq1,comp425731_c0_seq1,comp9122_c0_seq1
GO:0016567	protein ubiquitination	biological_process	11631	287	280/262	1	6.76	0.99904	1	comp19276_c0_seq1
GO:0009116	nucleoside metabolic process	biological_process	11631	466	280/262	1	10.98	0.99907	1	comp288671_c0_seq1,comp545919_c0_seq1,comp550428_c0_seq1
GO:1901657	glycosyl compound metabolic process	biological_process	11631	468	280/262	1	11.02	0.99911	1	comp288671_c0_seq1,comp545919_c0_seq1,comp550428_c0_seq1
GO:0044463	cell projection part	cellular_component	11631	283	280/262	1	6.88	0.99915	1	comp246820_c0_seq1
GO:0006753	nucleoside phosphate metabolic process	biological_process	11631	619	280/262	1	14.58	0.99919	1	comp23402_c0_seq1,comp288671_c0_seq1,comp31734_c0_seq1,comp545919_c0_seq1,comp550428_c0_seq1
GO:0019752	carboxylic acid metabolic process	biological_process	11631	554	280/262	1	13.05	0.99928	1	comp24203_c0_seq1,comp24510_c0_seq1,comp26179_c0_seq2,comp31237_c0_seq5
GO:0009150	purine ribonucleotide metabolic process	biological_process	11631	479	280/262	1	11.28	0.99929	1	comp288671_c0_seq1,comp545919_c0_seq1,comp550428_c0_seq1
GO:0032446	protein modification by small protein conjugation	biological_process	11631	304	280/262	1	7.16	0.99937	1	comp19276_c0_seq1
GO:0033036	macromolecule localization	biological_process	11631	1075	280/262	1	25.32	0.99938	1	comp133729_c0_seq1,comp21616_c0_seq1,comp22408_c0_seq1,comp22761_c0_seq1,comp23049_c0_seq1,comp23402_c0_seq1,comp24059_c0_seq3,comp27938_c0_seq2,comp28433_c0_seq1,comp288671_c0_seq1,comp545919_c0_seq1,comp550428_c0_seq1
GO:0060255	regulation of macromolecule metabolic process	biological_process	11631	2195	280/262	1	51.7	0.99938	1	comp12743_c0_seq1,comp13676_c0_seq1,comp13686_c0_seq1,comp13938_c0_seq1,comp17263_c0_seq2,comp19276_c0_seq1,comp19621_c0_seq1,comp21616_c0_seq1,comp22761_c0_seq1,comp229928_c0_seq1,comp23049_c0_seq1,comp23402_c0_seq1,comp238041_c0_seq1,comp23900_c0_seq1,comp24059_c0_seq3,comp24358_c0_seq1,comp244105_c0_seq1,comp247380_c0_seq1,comp259705_c0_seq1,comp26927_c0_seq1,comp27191_c0_seq1,comp27266_c0_seq…
GO:0055086	nucleobase-containing small molecule metabolic process	biological_process	11631	634	280/262	1	14.93	0.99939	1	comp23402_c0_seq1,comp288671_c0_seq1,comp31734_c0_seq1,comp545919_c0_seq1,comp550428_c0_seq1
GO:0015630	microtubule cytoskeleton	cellular_component	11631	616	280/262	1	14.99	0.99941	1	comp16254_c0_seq1,comp22670_c0_seq1,comp229928_c0_seq1,comp24203_c0_seq1,comp31506_c0_seq1
GO:0009259	ribonucleotide metabolic process	biological_process	11631	489	280/262	1	11.52	0.99943	1	comp288671_c0_seq1,comp545919_c0_seq1,comp550428_c0_seq1
GO:0019693	ribose phosphate metabolic process	biological_process	11631	492	280/262	1	11.59	0.99946	1	comp288671_c0_seq1,comp545919_c0_seq1,comp550428_c0_seq1
GO:0050789	regulation of biological process	biological_process	11631	4171	280/262	1	98.25	0.99948	1	comp103152_c0_seq1,comp110527_c0_seq1,comp11381_c0_seq1,comp125020_c0_seq1,comp12743_c0_seq1,comp133729_c0_seq1,comp13676_c0_seq1,comp13686_c0_seq1,comp13938_c0_seq1,comp14086_c0_seq1,comp14624_c0_seq1,comp15485_c0_seq2,comp158003_c0_seq1,comp17260_c0_seq1,comp17263_c0_seq2,comp18541_c0_seq2,comp189037_c0_seq1,comp19276_c0_seq1,comp19621_c0_seq1,comp20519_c0_seq1,comp21616_c0_seq1,comp22294_c0_se…
GO:0016462	pyrophosphatase activity	molecular_function	11631	669	280/262	1	17.05	0.99958	1	comp133403_c0_seq1,comp198169_c0_seq1,comp20723_c0_seq1,comp24417_c0_seq1,comp27031_c0_seq1,comp28891_c0_seq1
GO:0016818	hydrolase activity, acting on acid anhydrides, in phosphorus-containing anhydrides	molecular_function	11631	671	280/262	1	17.1	0.9996	1	comp133403_c0_seq1,comp198169_c0_seq1,comp20723_c0_seq1,comp24417_c0_seq1,comp27031_c0_seq1,comp28891_c0_seq1
GO:0016817	hydrolase activity, acting on acid anhydrides	molecular_function	11631	674	280/262	1	17.18	0.99962	1	comp133403_c0_seq1,comp198169_c0_seq1,comp20723_c0_seq1,comp24417_c0_seq1,comp27031_c0_seq1,comp28891_c0_seq1
GO:0009887	organ morphogenesis	biological_process	11631	509	280/262	1	11.99	0.99963	1	comp15485_c0_seq2,comp164465_c0_seq1,comp198169_c0_seq1
GO:0033043	regulation of organelle organization	biological_process	11631	330	280/262	1	7.77	0.99967	1	comp425731_c0_seq1
GO:0043436	oxoacid metabolic process	biological_process	11631	596	280/262	1	14.04	0.99969	1	comp24203_c0_seq1,comp24510_c0_seq1,comp26179_c0_seq2,comp31237_c0_seq5
GO:0034655	nucleobase-containing compound catabolic process	biological_process	11631	520	280/262	1	12.25	0.9997	1	comp288671_c0_seq1,comp545919_c0_seq1,comp550428_c0_seq1
GO:0006082	organic acid metabolic process	biological_process	11631	601	280/262	1	14.16	0.99972	1	comp24203_c0_seq1,comp24510_c0_seq1,comp26179_c0_seq2,comp31237_c0_seq5
GO:0080090	regulation of primary metabolic process	biological_process	11631	2264	280/262	1	53.33	0.99974	1	comp12743_c0_seq1,comp13676_c0_seq1,comp13686_c0_seq1,comp13938_c0_seq1,comp17263_c0_seq2,comp19276_c0_seq1,comp19621_c0_seq1,comp21616_c0_seq1,comp22761_c0_seq1,comp229928_c0_seq1,comp23049_c0_seq1,comp23402_c0_seq1,comp238041_c0_seq1,comp24059_c0_seq3,comp24358_c0_seq1,comp244105_c0_seq1,comp247380_c0_seq1,comp259705_c0_seq1,comp26927_c0_seq1,comp27191_c0_seq1,comp27266_c0_seq1,comp27938_c0_seq…
GO:0005737	cytoplasm	cellular_component	11631	5265	280/262	1	128.09	0.99975	1	comp102195_c0_seq1,comp105515_c0_seq1,comp110527_c0_seq1,comp11381_c0_seq1,comp114216_c0_seq1,comp122444_c0_seq1,comp12385_c0_seq1,comp125020_c0_seq1,comp12743_c0_seq1,comp133403_c0_seq1,comp133729_c0_seq1,comp13565_c0_seq1,comp13676_c0_seq1,comp13686_c0_seq1,comp13938_c0_seq1,comp154644_c0_seq1,comp16254_c0_seq1,comp16354_c0_seq1,comp164465_c0_seq1,comp17260_c0_seq1,comp17263_c0_seq2,comp189037_…
GO:0004519	endonuclease activity	molecular_function	11631	410	280/262	1	10.45	0.99976	1	comp29863_c0_seq1,comp29863_c1_seq1
GO:0004674	protein serine/threonine kinase activity	molecular_function	11631	318	280/262	1	8.1	0.99976	1	comp18505_c0_seq1
GO:0044270	cellular nitrogen compound catabolic process	biological_process	11631	535	280/262	1	12.6	0.99979	1	comp288671_c0_seq1,comp545919_c0_seq1,comp550428_c0_seq1
GO:0046700	heterocycle catabolic process	biological_process	11631	536	280/262	1	12.63	0.99979	1	comp288671_c0_seq1,comp545919_c0_seq1,comp550428_c0_seq1
GO:0031090	organelle membrane	cellular_component	11631	1447	280/262	1	35.2	0.9998	1	comp20329_c0_seq1,comp20378_c0_seq1,comp20723_c0_seq1,comp23227_c0_seq1,comp23593_c0_seq1,comp24059_c0_seq3,comp243794_c0_seq1,comp24677_c0_seq1,comp246820_c0_seq1,comp27002_c0_seq1,comp27266_c0_seq1,comp28307_c0_seq6,comp28390_c0_seq1,comp28891_c0_seq1,comp31112_c0_seq2,comp425731_c0_seq1,comp432058_c0_seq1,comp97134_c0_seq1
GO:2000113	negative regulation of cellular macromolecule biosynthetic process	biological_process	11631	451	280/262	1	10.62	0.9998	1	comp23402_c0_seq1,comp425731_c0_seq1
GO:0006974	cellular response to DNA damage stimulus	biological_process	11631	453	280/262	1	10.67	0.99981	1	comp13676_c0_seq1,comp18505_c0_seq1
GO:0070647	protein modification by small protein conjugation or removal	biological_process	11631	352	280/262	1	8.29	0.99981	1	comp19276_c0_seq1
GO:0010558	negative regulation of macromolecule biosynthetic process	biological_process	11631	456	280/262	1	10.74	0.99982	1	comp23402_c0_seq1,comp425731_c0_seq1
GO:0045934	negative regulation of nucleobase-containing compound metabolic process	biological_process	11631	457	280/262	1	10.76	0.99982	1	comp31734_c0_seq1,comp425731_c0_seq1
GO:0031327	negative regulation of cellular biosynthetic process	biological_process	11631	460	280/262	1	10.84	0.99983	1	comp23402_c0_seq1,comp425731_c0_seq1
GO:0051172	negative regulation of nitrogen compound metabolic process	biological_process	11631	458	280/262	1	10.79	0.99983	1	comp31734_c0_seq1,comp425731_c0_seq1
GO:0071702	organic substance transport	biological_process	11631	969	280/262	1	22.83	0.99983	1	comp133729_c0_seq1,comp21616_c0_seq1,comp22408_c0_seq1,comp22761_c0_seq1,comp23049_c0_seq1,comp23402_c0_seq1,comp24059_c0_seq3,comp27938_c0_seq2,comp28433_c0_seq1
GO:0009890	negative regulation of biosynthetic process	biological_process	11631	462	280/262	1	10.88	0.99984	1	comp23402_c0_seq1,comp425731_c0_seq1
GO:0051726	regulation of cell cycle	biological_process	11631	361	280/262	1	8.5	0.99985	1	comp425731_c0_seq1
GO:0019439	aromatic compound catabolic process	biological_process	11631	553	280/262	1	13.03	0.99986	1	comp288671_c0_seq1,comp545919_c0_seq1,comp550428_c0_seq1
GO:1901361	organic cyclic compound catabolic process	biological_process	11631	562	280/262	1	13.24	0.99988	1	comp288671_c0_seq1,comp545919_c0_seq1,comp550428_c0_seq1
GO:0006357	regulation of transcription from RNA polymerase II promoter	biological_process	11631	566	280/262	1	13.33	0.99989	1	comp288671_c0_seq1,comp545919_c0_seq1,comp550428_c0_seq1
GO:0044451	nucleoplasm part	cellular_component	11631	383	280/262	1	9.32	0.99993	1	comp425731_c0_seq1
GO:1903047	mitotic cell cycle process	biological_process	11631	392	280/262	1	9.23	0.99993	1	comp425731_c0_seq1
GO:0044429	mitochondrial part	cellular_component	11631	486	280/262	1	11.82	0.99994	1	comp27266_c0_seq1,comp28891_c0_seq1
GO:0045892	negative regulation of transcription, DNA-templated	biological_process	11631	402	280/262	1	9.47	0.99994	1	comp425731_c0_seq1
GO:0044763	single-organism cellular process	biological_process	11631	5806	280/262	1	136.76	0.99995	1	comp103152_c0_seq1,comp10510_c0_seq1,comp110095_c0_seq1,comp110527_c0_seq1,comp11381_c0_seq1,comp114851_c0_seq1,comp121968_c0_seq1,comp125020_c0_seq1,comp133729_c0_seq1,comp13676_c0_seq1,comp14086_c0_seq1,comp143500_c0_seq1,comp14624_c0_seq1,comp15485_c0_seq2,comp158003_c0_seq1,comp16254_c0_seq1,comp164465_c0_seq1,comp17260_c0_seq1,comp18057_c0_seq2,comp18505_c0_seq1,comp189037_c0_seq1,comp189809…
GO:0051301	cell division	biological_process	11631	510	280/262	1	12.01	0.99995	1	comp350707_c0_seq1,comp425731_c0_seq1
GO:1902679	negative regulation of RNA biosynthetic process	biological_process	11631	405	280/262	1	9.54	0.99995	1	comp425731_c0_seq1
GO:0004518	nuclease activity	molecular_function	11631	483	280/262	1	12.31	0.99996	1	comp29863_c0_seq1,comp29863_c1_seq1
GO:0000278	mitotic cell cycle	biological_process	11631	430	280/262	1	10.13	0.99997	1	comp425731_c0_seq1
GO:0005215	transporter activity	molecular_function	11631	795	280/262	1	20.26	0.99997	1	comp13565_c0_seq1,comp20856_c0_seq1,comp21616_c0_seq1,comp22761_c0_seq1,comp23049_c0_seq1,comp289717_c0_seq1
GO:0019222	regulation of metabolic process	biological_process	11631	2513	280/262	1	59.19	0.99997	1	comp12743_c0_seq1,comp13676_c0_seq1,comp13686_c0_seq1,comp13938_c0_seq1,comp15485_c0_seq2,comp17263_c0_seq2,comp19276_c0_seq1,comp19621_c0_seq1,comp21616_c0_seq1,comp22761_c0_seq1,comp229928_c0_seq1,comp23049_c0_seq1,comp23402_c0_seq1,comp238041_c0_seq1,comp23900_c0_seq1,comp24059_c0_seq3,comp24358_c0_seq1,comp244105_c0_seq1,comp247380_c0_seq1,comp259705_c0_seq1,comp26927_c0_seq1,comp27191_c0_seq…
GO:0051253	negative regulation of RNA metabolic process	biological_process	11631	421	280/262	1	9.92	0.99997	1	comp425731_c0_seq1
GO:0001071	nucleic acid binding transcription factor activity	molecular_function	11631	513	280/262	1	13.07	0.99998	1	comp17260_c0_seq1,comp20519_c0_seq1
GO:0003700	sequence-specific DNA binding transcription factor activity	molecular_function	11631	513	280/262	1	13.07	0.99998	1	comp17260_c0_seq1,comp20519_c0_seq1
GO:0006366	transcription from RNA polymerase II promoter	biological_process	11631	633	280/262	1	14.91	0.99998	1	comp288671_c0_seq1,comp545919_c0_seq1,comp550428_c0_seq1
GO:0043228	non-membrane-bounded organelle	cellular_component	11631	2008	280/262	1	48.85	0.99998	1	comp133403_c0_seq1,comp13669_c0_seq1,comp13676_c0_seq1,comp13885_c0_seq1,comp16254_c0_seq1,comp19138_c0_seq1,comp19307_c0_seq1,comp199008_c0_seq1,comp20666_c0_seq1,comp21616_c0_seq1,comp223443_c0_seq1,comp22670_c0_seq1,comp22761_c0_seq1,comp229928_c0_seq1,comp23049_c0_seq1,comp23900_c0_seq1,comp24059_c0_seq3,comp24203_c0_seq1,comp25649_c0_seq1,comp27489_c0_seq1,comp298801_c0_seq1,comp31505_c0_seq…
GO:0043232	intracellular non-membrane-bounded organelle	cellular_component	11631	2008	280/262	1	48.85	0.99998	1	comp133403_c0_seq1,comp13669_c0_seq1,comp13676_c0_seq1,comp13885_c0_seq1,comp16254_c0_seq1,comp19138_c0_seq1,comp19307_c0_seq1,comp199008_c0_seq1,comp20666_c0_seq1,comp21616_c0_seq1,comp223443_c0_seq1,comp22670_c0_seq1,comp22761_c0_seq1,comp229928_c0_seq1,comp23049_c0_seq1,comp23900_c0_seq1,comp24059_c0_seq3,comp24203_c0_seq1,comp25649_c0_seq1,comp27489_c0_seq1,comp298801_c0_seq1,comp31505_c0_seq…
GO:0051179	localization	biological_process	11631	2276	280/262	1	53.61	0.99998	1	comp125020_c0_seq1,comp133729_c0_seq1,comp15485_c0_seq2,comp17260_c0_seq1,comp20519_c0_seq1,comp21616_c0_seq1,comp22408_c0_seq1,comp22761_c0_seq1,comp23049_c0_seq1,comp23402_c0_seq1,comp24059_c0_seq3,comp243794_c0_seq1,comp246820_c0_seq1,comp247569_c0_seq1,comp2487_c0_seq1,comp27489_c0_seq1,comp27832_c0_seq1,comp27938_c0_seq2,comp28307_c0_seq6,comp28433_c0_seq1,comp288671_c0_seq1,comp29503_c0_seq…
GO:0004672	protein kinase activity	molecular_function	11631	459	280/262	1	11.7	0.99999	1	comp18505_c0_seq1
GO:0005739	mitochondrion	cellular_component	11631	962	280/262	1	23.4	0.99999	1	comp22408_c0_seq1,comp26179_c0_seq2,comp27266_c0_seq1,comp284784_c0_seq1,comp28891_c0_seq1,comp31237_c0_seq5,comp31734_c0_seq1
GO:0006259	DNA metabolic process	biological_process	11631	1251	280/262	1	29.47	0.99999	1	comp13669_c0_seq1,comp13676_c0_seq1,comp13885_c0_seq1,comp18505_c0_seq1,comp19138_c0_seq1,comp20666_c0_seq1,comp23402_c0_seq1,comp23900_c0_seq1,comp29863_c0_seq1,comp29863_c1_seq1,comp7473_c0_seq1
GO:0010629	negative regulation of gene expression	biological_process	11631	479	280/262	1	11.28	0.99999	1	comp425731_c0_seq1
GO:0017111	nucleoside-triphosphatase activity	molecular_function	11631	638	280/262	1	16.26	0.99999	1	comp133403_c0_seq1,comp27031_c0_seq1,comp28891_c0_seq1
GO:0000166	nucleotide binding	molecular_function	11631	2093	280/262	1	53.34	1	1	comp24203_c0_seq1,comp27031_c0_seq1,comp28891_c0_seq1
GO:0001882	nucleoside binding	molecular_function	11631	1554	280/262	1	39.6	1	1	comp27031_c0_seq1,comp28891_c0_seq1
GO:0001883	purine nucleoside binding	molecular_function	11631	1547	280/262	1	39.42	1	1	comp27031_c0_seq1,comp28891_c0_seq1
GO:0003674	molecular_function	molecular_function	11631	9575	280/262	1	244	1	1	comp102195_c0_seq1,comp103152_c0_seq1,comp10510_c0_seq1,comp105515_c0_seq1,comp10840_c0_seq1,comp110095_c0_seq1,comp110527_c0_seq1,comp11381_c0_seq1,comp114216_c0_seq1,comp114851_c0_seq1,comp116005_c0_seq1,comp11610_c0_seq1,comp11693_c0_seq1,comp11697_c0_seq1,comp118835_c0_seq1,comp12124_c0_seq1,comp12188_c0_seq1,comp121968_c0_seq1,comp122444_c0_seq1,comp12385_c0_seq1,comp125020_c0_seq1,comp12743…
GO:0003676	nucleic acid binding	molecular_function	11631	3288	280/262	1	83.79	1	1	comp13669_c0_seq1,comp13885_c0_seq1,comp19138_c0_seq1,comp20666_c0_seq1,comp23900_c0_seq1,comp7473_c0_seq1
GO:0003677	DNA binding	molecular_function	11631	1824	280/262	1	46.48	1	1	comp13669_c0_seq1,comp13885_c0_seq1,comp19138_c0_seq1,comp20666_c0_seq1,comp23900_c0_seq1,comp7473_c0_seq1
GO:0005488	binding	molecular_function	11631	7350	280/262	1	187.3	1	1	comp102195_c0_seq1,comp103152_c0_seq1,comp105515_c0_seq1,comp10840_c0_seq1,comp110095_c0_seq1,comp110527_c0_seq1,comp11381_c0_seq1,comp116005_c0_seq1,comp11610_c0_seq1,comp11693_c0_seq1,comp11697_c0_seq1,comp118835_c0_seq1,comp12124_c0_seq1,comp121968_c0_seq1,comp125020_c0_seq1,comp12743_c0_seq1,comp129986_c0_seq1,comp1326_c0_seq1,comp133729_c0_seq1,comp13565_c0_seq1,comp13669_c0_seq1,comp13676_c…
GO:0005524	ATP binding	molecular_function	11631	1324	280/262	1	33.74	1	1	comp27031_c0_seq1,comp28891_c0_seq1
GO:0005575	cellular_component	cellular_component	11631	9865	280/262	1	240	1	1	comp102195_c0_seq1,comp103152_c0_seq1,comp10510_c0_seq1,comp105515_c0_seq1,comp10840_c0_seq1,comp110095_c0_seq1,comp110527_c0_seq1,comp11381_c0_seq1,comp114216_c0_seq1,comp114851_c0_seq1,comp116005_c0_seq1,comp11693_c0_seq1,comp11697_c0_seq1,comp118835_c0_seq1,comp12124_c0_seq1,comp12188_c0_seq1,comp121968_c0_seq1,comp122444_c0_seq1,comp12385_c0_seq1,comp125020_c0_seq1,comp12743_c0_seq1,comp12998…
GO:0005622	intracellular	cellular_component	11631	7998	280/262	1	194.58	1	1	comp102195_c0_seq1,comp105515_c0_seq1,comp110527_c0_seq1,comp11381_c0_seq1,comp114216_c0_seq1,comp122444_c0_seq1,comp12385_c0_seq1,comp125020_c0_seq1,comp12743_c0_seq1,comp133403_c0_seq1,comp133729_c0_seq1,comp13565_c0_seq1,comp13669_c0_seq1,comp13676_c0_seq1,comp13686_c0_seq1,comp13885_c0_seq1,comp13938_c0_seq1,comp154644_c0_seq1,comp16254_c0_seq1,comp16354_c0_seq1,comp164465_c0_seq1,comp17260_c…
GO:0005623	cell	cellular_component	11631	8778	280/262	1	213.55	1	1	comp102195_c0_seq1,comp105515_c0_seq1,comp10840_c0_seq1,comp110527_c0_seq1,comp11381_c0_seq1,comp114216_c0_seq1,comp114851_c0_seq1,comp11693_c0_seq1,comp11697_c0_seq1,comp122444_c0_seq1,comp12385_c0_seq1,comp125020_c0_seq1,comp12743_c0_seq1,comp133403_c0_seq1,comp133729_c0_seq1,comp13565_c0_seq1,comp13669_c0_seq1,comp13676_c0_seq1,comp13686_c0_seq1,comp13885_c0_seq1,comp13938_c0_seq1,comp14086_c0…
GO:0005634	nucleus	cellular_component	11631	3747	280/262	1	91.16	1	1	comp13669_c0_seq1,comp13676_c0_seq1,comp13885_c0_seq1,comp18505_c0_seq1,comp189037_c0_seq1,comp19138_c0_seq1,comp19276_c0_seq1,comp20666_c0_seq1,comp223443_c0_seq1,comp22408_c0_seq1,comp23402_c0_seq1,comp23570_c0_seq1,comp238041_c0_seq1,comp23900_c0_seq1,comp242634_c0_seq1,comp246820_c0_seq1,comp27489_c0_seq1,comp27832_c0_seq1,comp27920_c0_seq1,comp27926_c0_seq1,comp284784_c0_seq1,comp292615_c0_s…
GO:0005654	nucleoplasm	cellular_component	11631	598	280/262	1	14.55	1	1	comp13676_c0_seq1,comp425731_c0_seq1
GO:0006139	nucleobase-containing compound metabolic process	biological_process	11631	4022	280/262	1	94.74	1	1	comp13669_c0_seq1,comp13676_c0_seq1,comp13885_c0_seq1,comp18505_c0_seq1,comp19138_c0_seq1,comp20666_c0_seq1,comp23402_c0_seq1,comp23900_c0_seq1,comp24059_c0_seq3,comp288671_c0_seq1,comp29863_c0_seq1,comp29863_c1_seq1,comp31734_c0_seq1,comp425731_c0_seq1,comp545919_c0_seq1,comp550428_c0_seq1,comp7473_c0_seq1
GO:0006351	transcription, DNA-templated	biological_process	11631	1800	280/262	1	42.4	1	1	comp24059_c0_seq3,comp288671_c0_seq1,comp425731_c0_seq1,comp545919_c0_seq1,comp550428_c0_seq1
GO:0006355	regulation of transcription, DNA-templated	biological_process	11631	1571	280/262	1	37.01	1	1	comp24059_c0_seq3,comp288671_c0_seq1,comp425731_c0_seq1,comp545919_c0_seq1,comp550428_c0_seq1
GO:0006725	cellular aromatic compound metabolic process	biological_process	11631	4152	280/262	1	97.8	1	1	comp13669_c0_seq1,comp13676_c0_seq1,comp13885_c0_seq1,comp18505_c0_seq1,comp19138_c0_seq1,comp20666_c0_seq1,comp23402_c0_seq1,comp23900_c0_seq1,comp24059_c0_seq3,comp288671_c0_seq1,comp29863_c0_seq1,comp29863_c1_seq1,comp31734_c0_seq1,comp425731_c0_seq1,comp545919_c0_seq1,comp550428_c0_seq1,comp7473_c0_seq1
GO:0006807	nitrogen compound metabolic process	biological_process	11631	4477	280/262	1	105.46	1	1	comp12743_c0_seq1,comp133729_c0_seq1,comp13669_c0_seq1,comp13676_c0_seq1,comp13885_c0_seq1,comp14086_c0_seq1,comp143500_c0_seq1,comp16254_c0_seq1,comp18505_c0_seq1,comp19138_c0_seq1,comp20666_c0_seq1,comp215765_c0_seq1,comp22408_c0_seq1,comp22670_c0_seq1,comp23402_c0_seq1,comp23900_c0_seq1,comp24059_c0_seq3,comp24358_c0_seq1,comp24559_c0_seq1,comp248623_c0_seq1,comp25965_c0_seq1,comp259705_c0_seq…
GO:0006810	transport	biological_process	11631	1737	280/262	1	40.92	1	1	comp133729_c0_seq1,comp21616_c0_seq1,comp22408_c0_seq1,comp22761_c0_seq1,comp23049_c0_seq1,comp23402_c0_seq1,comp24059_c0_seq3,comp246820_c0_seq1,comp247569_c0_seq1,comp2487_c0_seq1,comp27489_c0_seq1,comp27832_c0_seq1,comp27938_c0_seq2,comp28433_c0_seq1,comp29503_c0_seq1,comp350707_c0_seq1,comp420415_c0_seq1,comp425731_c0_seq1
GO:0007049	cell cycle	biological_process	11631	905	280/262	1	21.32	1	1	comp350707_c0_seq1,comp425731_c0_seq1
GO:0008150	biological_process	biological_process	11631	9467	280/262	1	223	1	1	comp102195_c0_seq1,comp103152_c0_seq1,comp10510_c0_seq1,comp105515_c0_seq1,comp10840_c0_seq1,comp110095_c0_seq1,comp110527_c0_seq1,comp11381_c0_seq1,comp114216_c0_seq1,comp114851_c0_seq1,comp116005_c0_seq1,comp11610_c0_seq1,comp11693_c0_seq1,comp11697_c0_seq1,comp118835_c0_seq1,comp12124_c0_seq1,comp121968_c0_seq1,comp122444_c0_seq1,comp125020_c0_seq1,comp12743_c0_seq1,comp1326_c0_seq1,comp133445…
GO:0009058	biosynthetic process	biological_process	11631	3479	280/262	1	81.95	1	1	comp13676_c0_seq1,comp14086_c0_seq1,comp16254_c0_seq1,comp20723_c0_seq1,comp223443_c0_seq1,comp22670_c0_seq1,comp23402_c0_seq1,comp24059_c0_seq3,comp24358_c0_seq1,comp243794_c0_seq1,comp28307_c0_seq6,comp28433_c0_seq1,comp288671_c0_seq1,comp30265_c0_seq1,comp31505_c0_seq1,comp31506_c0_seq1,comp425731_c0_seq1,comp545919_c0_seq1,comp550428_c0_seq1
GO:0009059	macromolecule biosynthetic process	biological_process	11631	2866	280/262	1	67.51	1	1	comp13676_c0_seq1,comp20723_c0_seq1,comp223443_c0_seq1,comp23402_c0_seq1,comp24059_c0_seq3,comp288671_c0_seq1,comp31505_c0_seq1,comp31506_c0_seq1,comp425731_c0_seq1,comp545919_c0_seq1,comp550428_c0_seq1
GO:0009889	regulation of biosynthetic process	biological_process	11631	1784	280/262	1	42.02	1	1	comp23402_c0_seq1,comp24059_c0_seq3,comp288671_c0_seq1,comp425731_c0_seq1,comp545919_c0_seq1,comp550428_c0_seq1
GO:0009987	cellular process	biological_process	11631	8204	280/262	1	193.25	1	1	comp103152_c0_seq1,comp10510_c0_seq1,comp110095_c0_seq1,comp110527_c0_seq1,comp11381_c0_seq1,comp114851_c0_seq1,comp11693_c0_seq1,comp11697_c0_seq1,comp121968_c0_seq1,comp125020_c0_seq1,comp12743_c0_seq1,comp133729_c0_seq1,comp13669_c0_seq1,comp13676_c0_seq1,comp13885_c0_seq1,comp14086_c0_seq1,comp143500_c0_seq1,comp14624_c0_seq1,comp15485_c0_seq2,comp158003_c0_seq1,comp16254_c0_seq1,comp16354_c0…
GO:0010467	gene expression	biological_process	11631	2653	280/262	1	62.49	1	1	comp12743_c0_seq1,comp13676_c0_seq1,comp17260_c0_seq1,comp18541_c0_seq2,comp19276_c0_seq1,comp20519_c0_seq1,comp22294_c0_seq1,comp223443_c0_seq1,comp23402_c0_seq1,comp23900_c0_seq1,comp24059_c0_seq3,comp247380_c0_seq1,comp259705_c0_seq1,comp26927_c0_seq1,comp27938_c0_seq2,comp28390_c0_seq1,comp288671_c0_seq1,comp28891_c0_seq1,comp29503_c0_seq1,comp31505_c0_seq1,comp31506_c0_seq1,comp425731_c0_seq…
GO:0010468	regulation of gene expression	biological_process	11631	1846	280/262	1	43.48	1	1	comp19276_c0_seq1,comp23402_c0_seq1,comp23900_c0_seq1,comp24059_c0_seq3,comp247380_c0_seq1,comp26927_c0_seq1,comp27938_c0_seq2,comp288671_c0_seq1,comp425731_c0_seq1,comp545919_c0_seq1,comp550428_c0_seq1,comp9698_c0_seq1
GO:0010556	regulation of macromolecule biosynthetic process	biological_process	11631	1727	280/262	1	40.68	1	1	comp23402_c0_seq1,comp24059_c0_seq3,comp288671_c0_seq1,comp425731_c0_seq1,comp545919_c0_seq1,comp550428_c0_seq1
GO:0015075	ion transmembrane transporter activity	molecular_function	11631	498	280/262	1	12.69	1	1	comp289717_c0_seq1
GO:0016070	RNA metabolic process	biological_process	11631	2324	280/262	1	54.74	1	1	comp24059_c0_seq3,comp288671_c0_seq1,comp425731_c0_seq1,comp545919_c0_seq1,comp550428_c0_seq1
GO:0016301	kinase activity	molecular_function	11631	595	280/262	1	15.16	1	1	comp18505_c0_seq1
GO:0016491	oxidoreductase activity	molecular_function	11631	730	280/262	1	18.6	1	1	comp24203_c0_seq1
GO:0016740	transferase activity	molecular_function	11631	2084	280/262	1	53.11	1	1	comp18505_c0_seq1,comp23402_c0_seq1,comp26179_c0_seq2,comp27926_c0_seq1,comp28390_c0_seq1,comp31237_c0_seq5,comp571672_c0_seq1
GO:0016772	transferase activity, transferring phosphorus-containing groups	molecular_function	11631	1163	280/262	1	29.64	1	1	comp18505_c0_seq1
GO:0016773	phosphotransferase activity, alcohol group as acceptor	molecular_function	11631	556	280/262	1	14.17	1	1	comp18505_c0_seq1
GO:0017076	purine nucleotide binding	molecular_function	11631	1565	280/262	1	39.88	1	1	comp27031_c0_seq1,comp28891_c0_seq1
GO:0018130	heterocycle biosynthetic process	biological_process	11631	2047	280/262	1	48.22	1	1	comp13676_c0_seq1,comp24059_c0_seq3,comp288671_c0_seq1,comp425731_c0_seq1,comp545919_c0_seq1,comp550428_c0_seq1
GO:0019219	regulation of nucleobase-containing compound metabolic process	biological_process	11631	1868	280/262	1	44	1	1	comp23402_c0_seq1,comp24059_c0_seq3,comp288671_c0_seq1,comp31734_c0_seq1,comp425731_c0_seq1,comp545919_c0_seq1,comp550428_c0_seq1
GO:0019438	aromatic compound biosynthetic process	biological_process	11631	2051	280/262	1	48.31	1	1	comp13676_c0_seq1,comp24059_c0_seq3,comp288671_c0_seq1,comp425731_c0_seq1,comp545919_c0_seq1,comp550428_c0_seq1
GO:0022402	cell cycle process	biological_process	11631	670	280/262	1	15.78	1	1	comp350707_c0_seq1,comp425731_c0_seq1
GO:0022857	transmembrane transporter activity	molecular_function	11631	624	280/262	1	15.9	1	1	comp289717_c0_seq1
GO:0022891	substrate-specific transmembrane transporter activity	molecular_function	11631	532	280/262	1	13.56	1	1	comp289717_c0_seq1
GO:0022892	substrate-specific transporter activity	molecular_function	11631	612	280/262	1	15.6	1	1	comp21616_c0_seq1,comp289717_c0_seq1
GO:0030554	adenyl nucleotide binding	molecular_function	11631	1341	280/262	1	34.17	1	1	comp27031_c0_seq1,comp28891_c0_seq1
GO:0031323	regulation of cellular metabolic process	biological_process	11631	2327	280/262	1	54.81	1	1	comp12743_c0_seq1,comp13676_c0_seq1,comp15485_c0_seq2,comp19276_c0_seq1,comp21616_c0_seq1,comp22761_c0_seq1,comp23049_c0_seq1,comp23402_c0_seq1,comp24059_c0_seq3,comp24358_c0_seq1,comp259705_c0_seq1,comp27938_c0_seq2,comp288671_c0_seq1,comp30265_c0_seq1,comp31734_c0_seq1,comp425731_c0_seq1,comp545919_c0_seq1,comp550428_c0_seq1,comp9698_c0_seq1
GO:0031326	regulation of cellular biosynthetic process	biological_process	11631	1777	280/262	1	41.86	1	1	comp23402_c0_seq1,comp24059_c0_seq3,comp288671_c0_seq1,comp425731_c0_seq1,comp545919_c0_seq1,comp550428_c0_seq1
GO:0031974	membrane-enclosed lumen	cellular_component	11631	1337	280/262	1	32.53	1	1	comp13676_c0_seq1,comp16354_c0_seq1,comp20329_c0_seq1,comp22408_c0_seq1,comp23900_c0_seq1,comp24358_c0_seq1,comp27266_c0_seq1,comp27926_c0_seq1,comp30265_c0_seq1,comp425731_c0_seq1,comp545919_c0_seq1,comp562175_c0_seq1
GO:0031981	nuclear lumen	cellular_component	11631	1002	280/262	1	24.38	1	1	comp13676_c0_seq1,comp23900_c0_seq1,comp425731_c0_seq1
[truncated: 44 more rows]
