# Supplementary material for: Transcriptome Analysis to Understand the Toxicity of Latrodectus tredecimguttatus Eggs
Source: Toxins (Basel). 2016 Dec 20;8(12):378. doi: 10.3390/toxins8120378 (PMC5198572; doi:10.3390/toxins8120378)
Supplement: Supplementary file 1 [file toxins-08-00378-s001.zip › toxins-149093 supplementary proof/S2_ Table.xlsx]

## Sheet: Sheet1
S2 Table. Information on KEGG Enrichment analysis for 280 unigenes encoding toxins
KO_ID	Term	Type	All_annotated_num	All_num_this_term	All_DEGs_num	DEGs_this_term	Pvalue	FDR	DEGs_list
ko00564	Glycerophospholipid metabolism	Metabolism	3141	52	280/70	13	3.40533e-11	1.68564e-09	comp28307_c0_seq6,comp16254_c0_seq1,comp189809_c0_seq1,comp241560_c0_seq1,comp20022_c0_seq1,comp21910_c0_seq2,comp24559_c0_seq1,comp31237_c0_seq5,comp22670_c0_seq1,comp27002_c0_seq1,comp28837_c0_seq1,comp27478_c0_seq1,comp26179_c0_seq2
ko00565	Ether lipid metabolism	Metabolism	3141	15	280/70	9	3.61062e-12	3.57451e-10	comp28307_c0_seq6,comp16254_c0_seq1,comp189809_c0_seq1,comp22202_c0_seq1,comp241560_c0_seq1,comp21910_c0_seq2,comp22670_c0_seq1,comp27002_c0_seq1,comp27478_c0_seq1
ko04014	Ras signaling pathway	Environmental Information Processing	3141	81	280/70	8	0.000356222	0.0035266	comp28307_c0_seq6,comp16254_c0_seq1,comp189809_c0_seq1,comp241560_c0_seq1,comp21910_c0_seq2,comp28433_c0_seq1,comp22670_c0_seq1,comp27478_c0_seq1
ko04270	Vascular smooth muscle contraction	Organismal Systems	3141	39	280/70	7	1.75796e-05	0.000248626	comp16254_c0_seq1,comp189809_c0_seq1,comp241560_c0_seq1,comp21910_c0_seq2,comp22670_c0_seq1,comp23977_c0_seq2,comp27478_c0_seq1
ko04142	Lysosome	Cellular Processes	3141	92	280/70	7	0.00391789	0.0242419	comp29863_c0_seq1,comp29863_c1_seq1,comp31237_c0_seq5,comp22408_c0_seq1,comp30265_c0_seq1,comp26179_c0_seq2,comp24358_c0_seq1
ko00592	alpha-Linolenic acid metabolism	Metabolism	3141	10	280/70	6	1.93291e-08	6.37862e-07	comp16254_c0_seq1,comp189809_c0_seq1,comp241560_c0_seq1,comp21910_c0_seq2,comp22670_c0_seq1,comp27478_c0_seq1
ko00591	Linoleic acid metabolism	Metabolism	3141	13	280/70	6	1.49803e-07	3.70763e-06	comp16254_c0_seq1,comp189809_c0_seq1,comp241560_c0_seq1,comp21910_c0_seq2,comp22670_c0_seq1,comp27478_c0_seq1
ko05322	Systemic lupus erythematosus	Human Diseases	3141	21	280/70	6	4.11385e-06	8.14542e-05	comp13669_c0_seq1,comp19138_c0_seq1,comp23900_c0_seq1,comp7473_c0_seq1,comp20666_c0_seq1,comp13885_c0_seq1
ko00590	Arachidonic acid metabolism	Metabolism	3141	25	280/70	6	1.25125e-05	0.000206455	comp16254_c0_seq1,comp189809_c0_seq1,comp241560_c0_seq1,comp21910_c0_seq2,comp22670_c0_seq1,comp27478_c0_seq1
ko05146	Amoebiasis	Human Diseases	3141	37	280/70	6	0.000132973	0.00164554	comp19621_c0_seq1,comp27191_c0_seq1,comp154644_c0_seq1,comp17263_c0_seq2,comp23977_c0_seq2,comp30491_c0_seq6
ko05034	Alcoholism	Human Diseases	3141	53	280/70	6	0.000991368	0.00701039	comp13669_c0_seq1,comp19138_c0_seq1,comp23900_c0_seq1,comp7473_c0_seq1,comp20666_c0_seq1,comp13885_c0_seq1
ko04912	GnRH signaling pathway	Organismal Systems	3141	34	280/70	5	0.000801496	0.00616116	comp28307_c0_seq6,comp20519_c0_seq1,comp23977_c0_seq2,comp27478_c0_seq1,comp17260_c0_seq1
ko04972	Pancreatic secretion	Organismal Systems	3141	40	280/70	5	0.00170872	0.0112776	comp189809_c0_seq1,comp241560_c0_seq1,comp21910_c0_seq2,comp22670_c0_seq1,comp23977_c0_seq2
ko04975	Fat digestion and absorption	Organismal Systems	3141	17	280/70	4	0.000432611	0.0038935	comp189809_c0_seq1,comp241560_c0_seq1,comp21910_c0_seq2,comp22670_c0_seq1
ko04725	Cholinergic synapse	Organismal Systems	3141	34	280/70	4	0.00633549	0.0368949	comp20022_c0_seq1,comp24559_c0_seq1,comp23977_c0_seq2,comp28837_c0_seq1
ko04750	Inflammatory mediator regulation of TRP channels	Organismal Systems	3141	35	280/70	4	0.00703439	0.0386891	comp16254_c0_seq1,comp28433_c0_seq1,comp23977_c0_seq2,comp27478_c0_seq1
ko04610	Complement and coagulation cascades	Organismal Systems	3141	6	280/70	3	0.000202154	0.00222369	comp15360_c0_seq1,comp170912_c0_seq1,comp23524_c0_seq1
ko00740	Riboflavin metabolism	Metabolism	3141	9	280/70	3	0.000809041	0.00616116	comp20996_c0_seq1,comp20329_c0_seq1,comp125020_c0_seq1
ko05120	Epithelial cell signaling in Helicobacter pylori infection	Human Diseases	3141	41	280/70	4	0.0123093	0.0641379	comp189037_c0_seq1,comp19983_c0_seq1,comp28433_c0_seq1,comp27489_c0_seq1
ko00520	Amino sugar and nucleotide sugar metabolism	Metabolism	3141	42	280/70	4	0.0133804	0.0662328	comp26899_c0_seq2,comp25965_c0_seq1,comp30341_c0_seq1,comp248623_c0_seq1
ko00600	Sphingolipid metabolism	Metabolism	3141	24	280/70	3	0.0153438	0.0716894	comp14086_c0_seq1,comp30265_c0_seq1,comp24358_c0_seq1
ko00627	Aminobenzoate degradation	Metabolism	3141	9	280/70	2	0.015931	0.0716894	comp24417_c0_seq1,comp30889_c0_seq1
ko00790	Folate biosynthesis	Metabolism	3141	10	280/70	2	0.0196294	0.0844916	comp24417_c0_seq1,comp30889_c0_seq1
ko02020	Two-component system	Environmental Information Processing	3141	11	280/70	2	0.0236495	0.097554	comp24417_c0_seq1,comp30889_c0_seq1
ko03320	PPAR signaling pathway	Organismal Systems	3141	30	280/70	3	0.0279944	0.110858	comp27920_c0_seq1,comp13565_c0_seq1,comp20856_c0_seq1
ko04724	Glutamatergic synapse	Organismal Systems	3141	33	280/70	3	0.0358858	0.136642	comp28307_c0_seq6,comp23977_c0_seq2,comp27478_c0_seq1
ko05150	Staphylococcus aureus infection	Human Diseases	3141	2	280/70	1	0.0440821	0.161634	comp23524_c0_seq1
ko00562	Inositol phosphate metabolism	Metabolism	3141	37	280/70	3	0.0479995	0.169713	comp27832_c0_seq1,comp28433_c0_seq1,comp23977_c0_seq2
ko04070	Phosphatidylinositol signaling system	Environmental Information Processing	3141	43	280/70	3	0.0694276	0.237011	comp27832_c0_seq1,comp28433_c0_seq1,comp23977_c0_seq2
ko05010	Alzheimer's disease	Human Diseases	3141	101	280/70	5	0.0726569	0.239768	comp189037_c0_seq1,comp19983_c0_seq1,comp24203_c0_seq1,comp23977_c0_seq2,comp27489_c0_seq1
ko04730	Long-term depression	Organismal Systems	3141	22	280/70	2	0.0849543	0.271306	comp23977_c0_seq2,comp27478_c0_seq1
ko04015	Rap1 signaling pathway	Environmental Information Processing	3141	77	280/70	4	0.0909442	0.281359	comp25649_c0_seq1,comp19307_c0_seq1,comp28433_c0_seq1,comp23977_c0_seq2
ko04020	Calcium signaling pathway	Environmental Information Processing	3141	50	280/70	3	0.0989385	0.285327	comp27832_c0_seq1,comp28433_c0_seq1,comp23977_c0_seq2
ko04370	VEGF signaling pathway	Environmental Information Processing	3141	25	280/70	2	0.105781	0.285327	comp28433_c0_seq1,comp27478_c0_seq1
ko04664	Fc epsilon RI signaling pathway	Organismal Systems	3141	25	280/70	2	0.105781	0.285327	comp28433_c0_seq1,comp27478_c0_seq1
ko04723	Retrograde endocannabinoid signaling	Organismal Systems	3141	25	280/70	2	0.105781	0.285327	comp19532_c0_seq1,comp23977_c0_seq2
ko04614	Renin-angiotensin system	Organismal Systems	3141	5	280/70	1	0.106637	0.285327	comp22408_c0_seq1
ko04970	Salivary secretion	Organismal Systems	3141	28	280/70	2	0.127818	0.324462	comp21232_c0_seq1,comp23977_c0_seq2
ko05143	African trypanosomiasis	Human Diseases	3141	6	280/70	1	0.126578	0.324462	comp23977_c0_seq2
ko05131	Shigellosis	Human Diseases	3141	29	280/70	2	0.13539	0.335091	comp25649_c0_seq1,comp19307_c0_seq1
ko05132	Salmonella infection	Human Diseases	3141	32	280/70	2	0.158669	0.383129	comp25649_c0_seq1,comp19307_c0_seq1
ko04919	Thyroid hormone signaling pathway	Organismal Systems	3141	63	280/70	3	0.164284	0.387242	comp27832_c0_seq1,comp28433_c0_seq1,comp23977_c0_seq2
ko04726	Serotonergic synapse	Organismal Systems	3141	34	280/70	2	0.174581	0.401943	comp23977_c0_seq2,comp27478_c0_seq1
ko04668	TNF signaling pathway	Environmental Information Processing	3141	36	280/70	2	0.190741	0.429168	comp20519_c0_seq1,comp17260_c0_seq1
ko04666	Fc gamma R-mediated phagocytosis	Organismal Systems	3141	42	280/70	2	0.240211	0.528465	comp28307_c0_seq6,comp28433_c0_seq1
ko04066	HIF-1 signaling pathway	Environmental Information Processing	3141	46	280/70	2	0.273584	0.5888	comp24203_c0_seq1,comp28433_c0_seq1
ko00710	Carbon fixation in photosynthetic organisms	Metabolism	3141	15	280/70	1	0.287399	0.592761	comp24203_c0_seq1
ko04745	Phototransduction - fly	Organismal Systems	3141	15	280/70	1	0.287399	0.592761	comp23977_c0_seq2
ko04611	Platelet activation	Organismal Systems	3141	49	280/70	2	0.298609	0.600646	comp23977_c0_seq2,comp27478_c0_seq1
ko04913	Ovarian Steroidogenesis	Organismal Systems	3141	16	280/70	1	0.303356	0.600646	comp27478_c0_seq1
ko04064	NF-kappa B signaling pathway	Environmental Information Processing	3141	19	280/70	1	0.349144	0.664717	comp28433_c0_seq1
ko04961	Endocrine and other factor-regulated calcium reabsorption	Organismal Systems	3141	19	280/70	1	0.349144	0.664717	comp23977_c0_seq2
ko04921	Oxytocin signaling pathway	Organismal Systems	3141	57	280/70	2	0.364514	0.680884	comp23977_c0_seq2,comp27478_c0_seq1
ko04971	Gastric acid secretion	Organismal Systems	3141	22	280/70	1	0.391963	0.701119	comp23977_c0_seq2
ko04080	Neuroactive ligand-receptor interaction	Environmental Information Processing	3141	23	280/70	1	0.405609	0.701119	comp23524_c0_seq1
ko00561	Glycerolipid metabolism	Metabolism	3141	24	280/70	1	0.418953	0.701119	comp27443_c0_seq1
ko04720	Long-term potentiation	Organismal Systems	3141	24	280/70	1	0.418953	0.701119	comp23977_c0_seq2
ko04727	GABAergic synapse	Organismal Systems	3141	24	280/70	1	0.418953	0.701119	comp110527_c0_seq1
ko04918	Thyroid hormone synthesis	Organismal Systems	3141	25	280/70	1	0.432002	0.701119	comp23977_c0_seq2
ko04974	Protein digestion and absorption	Organismal Systems	3141	25	280/70	1	0.432002	0.701119	comp20433_c0_seq1
ko05223	Non-small cell lung cancer	Human Diseases	3141	25	280/70	1	0.432002	0.701119	comp28433_c0_seq1
ko04330	Notch signaling pathway	Environmental Information Processing	3141	26	280/70	1	0.444762	0.710185	comp19983_c0_seq1
ko03010	Ribosome	Genetic Information Processing	3141	129	280/70	3	0.554725	0.726597	comp31506_c0_seq1,comp13676_c0_seq1,comp7478_c0_seq1
ko05206	MicroRNAs in cancer	Human Diseases	3141	79	280/70	2	0.530811	0.726597	comp28433_c0_seq1,comp30896_c0_seq1
ko04810	Regulation of actin cytoskeleton	Cellular Processes	3141	82	280/70	2	0.551189	0.726597	comp25649_c0_seq1,comp19307_c0_seq1
ko04650	Natural killer cell mediated cytotoxicity	Organismal Systems	3141	28	280/70	1	0.46944	0.726597	comp28433_c0_seq1
ko04540	Gap junction	Cellular Processes	3141	29	280/70	1	0.481371	0.726597	comp23977_c0_seq2
ko05323	Rheumatoid arthritis	Human Diseases	3141	29	280/70	1	0.481371	0.726597	comp125020_c0_seq1
ko05214	Glioma	Human Diseases	3141	31	280/70	1	0.504444	0.726597	comp28433_c0_seq1
ko00010	Glycolysis / Gluconeogenesis	Metabolism	3141	32	280/70	1	0.515598	0.726597	comp24203_c0_seq1
ko04713	Circadian entrainment	Organismal Systems	3141	33	280/70	1	0.526504	0.726597	comp23977_c0_seq2
ko04670	Leukocyte transendothelial migration	Organismal Systems	3141	34	280/70	1	0.537168	0.726597	comp28433_c0_seq1
ko05142	Chagas disease (American trypanosomiasis)	Human Diseases	3141	34	280/70	1	0.537168	0.726597	comp23977_c0_seq2
ko04380	Osteoclast differentiation	Organismal Systems	3141	35	280/70	1	0.547596	0.726597	comp125020_c0_seq1
ko04911	Insulin secretion	Organismal Systems	3141	36	280/70	1	0.557792	0.726597	comp23977_c0_seq2
ko05110	Vibrio cholerae infection	Human Diseases	3141	36	280/70	1	0.557792	0.726597	comp28433_c0_seq1
ko00510	N-Glycan biosynthesis	Metabolism	3141	38	280/70	1	0.577509	0.742511	comp20723_c0_seq1
ko04660	T cell receptor signaling pathway	Organismal Systems	3141	40	280/70	1	0.596358	0.756916	comp28433_c0_seq1
ko04350	TGF-beta signaling pathway	Environmental Information Processing	3141	41	280/70	1	0.60547	0.758754	comp26422_c0_seq1
ko04915	Estrogen signaling pathway	Organismal Systems	3141	42	280/70	1	0.614379	0.760294	comp23977_c0_seq2
ko04916	Melanogenesis	Organismal Systems	3141	44	280/70	1	0.631606	0.771962	comp23977_c0_seq2
ko04012	ErbB signaling pathway	Environmental Information Processing	3141	46	280/70	1	0.648073	0.78243	comp28433_c0_seq1
ko04728	Dopaminergic synapse	Organismal Systems	3141	48	280/70	1	0.663815	0.791779	comp23977_c0_seq2
ko04261	Adrenergic signaling in cardiomyocytes	Organismal Systems	3141	51	280/70	1	0.686135	0.798038	comp23977_c0_seq2
ko05164	Influenza A	Human Diseases	3141	51	280/70	1	0.686135	0.798038	comp23524_c0_seq1
ko01230	Biosynthesis of amino acids	Metabolism	3141	52	280/70	1	0.693245	0.798038	comp24203_c0_seq1
ko04062	Chemokine signaling pathway	Organismal Systems	3141	54	280/70	1	0.706992	0.804508	comp23977_c0_seq2
ko04722	Neurotrophin signaling pathway	Organismal Systems	3141	60	280/70	1	0.744693	0.83778	comp28433_c0_seq1
ko04022	cGMP - PKG signaling pathway	Environmental Information Processing	3141	63	280/70	1	0.761708	0.847293	comp23977_c0_seq2
ko04310	Wnt signaling pathway	Environmental Information Processing	3141	72	280/70	1	0.806325	0.886957	comp23977_c0_seq2
ko05202	Transcriptional misregulation in cancers	Human Diseases	3141	75	280/70	1	0.819281	0.891306	comp10510_c0_seq1
ko01200	Carbon metabolism	Metabolism	3141	84	280/70	1	0.853239	0.918159	comp24203_c0_seq1
ko05012	Parkinson's disease	Human Diseases	3141	87	280/70	1	0.863095	0.918778	comp27266_c0_seq1
ko04010	MAPK signaling pathway	Environmental Information Processing	3141	96	280/70	1	0.888912	0.924289	comp27478_c0_seq1
ko05205	Proteoglycans in cancer	Human Diseases	3141	97	280/70	1	0.891466	0.924289	comp28433_c0_seq1
ko04144	Endocytosis	Cellular Processes	3141	102	280/70	1	0.903392	0.924289	comp28307_c0_seq6
ko05169	Epstein-Barr virus infection	Human Diseases	3141	103	280/70	1	0.905617	0.924289	comp28433_c0_seq1
ko05016	Huntington's disease	Human Diseases	3141	125	280/70	1	0.943586	0.953214	comp23977_c0_seq2
ko05200	Pathways in cancer	Human Diseases	3141	141	280/70	1	0.961292	0.961292	comp28433_c0_seq1
